# Supplementary material for: Chlorido(2-formyl-6-hydroxy­phenyl-κC 1)mercury(II)
Source: Acta Crystallogr Sect E Struct Rep Online. 2009 Jun 10;65(Pt 7):m754. doi: 10.1107/S160053680902145X (PMC2969269; doi:10.1107/S160053680902145X)
Supplement: Supplementary file 1 [file e-65-0m754-sup1.cif]

##############################################################################
###                                                                        ###
###        Electronic paper (Acta Crystallographica Section E)             ###
###                                                                        ###
##############################################################################
#                                                                            #
# This CIF contains the data in a paper accepted for publication in Acta     #
# Crystallographica Section E. It conforms to the requirements of Notes      #
# for Authors for Section E, and has been peer reviewed under the auspices   #
# of the IUCr Commission on Journals.                                        #
#                                                                            #
# Full details of the Crystallographic Information File format               #
# are given in the paper "The Crystallographic Information File (CIF):       #
# a New Standard Archive File for Crystallography" by S. R. Hall, F. H.      #
# Allen and I. D. Brown [Acta Cryst. (1991), A47, 655-685].                  #
#                                                                            #
# The current version of the core CIF dictionary is obtainable from          #
# ftp://ftp.iucr.org/pub/cif_core.dic. The current version number is 2.4.    #
#                                                                            #
# Software is freely available for graphical display of the structure(s) in  #
# this CIF.  For information consult the CIF home page http://www.iucr.org/  #
# cif/home.html                                                              #
#                                                                            #
# This file may be used for bona fide research purposes within the           #
# scientific community so long as proper attribution is given to the journal # 
# article from which it was obtained.                                        #
#                                                                            #
##############################################################################
                                             
data_global
_audit_creation_method     'form.cif (version 2.0)'
_journal_data_validation_number     ?
_journal_date_recd_electronic     2009-06-01
_journal_date_accepted     2009-06-05
_journal_name_full     'Acta Crystallographica, Section E'
_journal_year     2009
_journal_volume     65
_journal_issue      7
_journal_page_first     m754
_journal_page_last     m754
_journal_paper_category     QM
_journal_coeditor_code     SI2180
_publ_contact_author_name     'Chen Xu'
_publ_contact_author_address
;
Department of Chemistry, Henan Key Laboratory of Chemical
Biology and Organic Chemistry, Zhengzhou University,
Zhengzhou 450052
People's Republic of China
;
_publ_contact_author_email     'xubohan@163.com'
_publ_contact_author_fax     ?
_publ_contact_author_phone     ?
_publ_section_title
;
Chlorido(2-formyl-6-hydroxyphenyl-\k<i>C</i>^1^)mercury(II)
;
loop_
    _publ_author_name
    _publ_author_address
    'Chen Xu'
;
College of Chemistry and Chemical Engineering
Luoyang Normal University
Luoyang 471022
People's Republic of China
;
    'Fei-Fei Cen'
;
Chemical Engineering and Pharmaceutics School
Henan University of Science and Technology
Luoyang 471003
People's Republic of China
;
    'Zhi-Qiang Wang'
;
College of Chemistry and Chemical Engineering
Luoyang Normal University
Luoyang 471022
People's Republic of China
;
    'Yu-Qing Zhang'
;
Chemical Engineering and Pharmaceutics School
Henan University of Science and Technology
Luoyang 471003
People's Republic of China
;
_publ_section_synopsis     .
data_I
_audit_creation_method     SHELXL-97
_chemical_name_systematic
;
Chlorido(2-formyl-6-hydroxyphenyl-\k<i>C</i>^1^)mercury(II)
;
_chemical_name_common     ?
_chemical_formula_moiety     ?
_chemical_formula_sum     'C7 H5 Cl Hg O2'
_chemical_formula_iupac     '[Hg (C7 H5 O2) Cl]'
_chemical_formula_weight     357.15
_chemical_melting_point     ?
_symmetry_cell_setting     Monoclinic
_symmetry_space_group_name_H-M     'P 21/c'
loop_
    _symmetry_equiv_pos_as_xyz
    'x, y, z'
    '-x, y+1/2, -z+1/2'
    '-x, -y, -z'
    'x, -y-1/2, z-1/2'
_cell_length_a     4.7200(19)
_cell_length_b     17.702(7)
_cell_length_c     10.506(4)
_cell_angle_alpha     90.00
_cell_angle_beta     98.839(5)
_cell_angle_gamma     90.00
_cell_volume     867.4(6)
_cell_formula_units_Z     4
_cell_measurement_reflns_used     1175
_cell_measurement_theta_min     2.27
_cell_measurement_theta_max     22.25
_cell_measurement_temperature     296(2)
_exptl_crystal_description     block
_exptl_crystal_colour     colourless
_exptl_crystal_size_max     0.08
_exptl_crystal_size_mid     0.01
_exptl_crystal_size_min     0.01
_exptl_crystal_density_diffrn     2.735
_exptl_crystal_density_meas     ?
_exptl_crystal_density_method     'not measured'
_exptl_crystal_F_000     640
_exptl_absorpt_coefficient_mu     17.998
_exptl_absorpt_correction_type     multi-scan
_exptl_absorpt_process_details     '(SADABS; Sheldrick, 1996)'
_exptl_absorpt_correction_T_min     0.3270
_exptl_absorpt_correction_T_max     0.8405
_exptl_special_details
;
;
_diffrn_ambient_temperature     296(2)
_diffrn_radiation_type     MoK\a
_diffrn_radiation_wavelength     0.71073
_diffrn_radiation_source     'fine-focus sealed tube'
_diffrn_radiation_monochromator     graphite
_diffrn_measurement_device_type     'Bruker SMART APEX CCD area-detector'
_diffrn_measurement_method     '\f and \w'
_diffrn_detector_area_resol_mean     ?
_diffrn_reflns_number     5002
_diffrn_reflns_av_R_equivalents     0.0497
_diffrn_reflns_av_sigmaI/netI     0.0574
_diffrn_reflns_theta_min     2.27
_diffrn_reflns_theta_max     25.50
_diffrn_reflns_theta_full     25.50
_diffrn_measured_fraction_theta_max     0.985
_diffrn_measured_fraction_theta_full     0.985
_diffrn_reflns_limit_h_min     -5
_diffrn_reflns_limit_h_max     5
_diffrn_reflns_limit_k_min     -21
_diffrn_reflns_limit_k_max     21
_diffrn_reflns_limit_l_min     -12
_diffrn_reflns_limit_l_max     12
_diffrn_standards_number     ?
_diffrn_standards_interval_count     ?
_diffrn_standards_interval_time     ?
_diffrn_standards_decay_%     ?
_refine_special_details
;
Refinement of <i>F</i>^2^ against ALL reflections. The weighted <i>R</i>-factor
<i>wR</i> and
goodness of fit <i>S</i> are based on <i>F</i>^2^, conventional
<i>R</i>-factors <i>R</i> are based
on <i>F</i>, with <i>F</i> set to zero for negative <i>F</i>^2^. The threshold
expression of
<i>F</i>^2^ > \s(<i>F</i>^2^) is used only for calculating <i>R</i>-factors(gt)
<i>etc</i>. and is
not relevant to the choice of reflections for refinement. <i>R</i>-factors
based
on <i>F</i>^2^ are statistically about twice as large as those based on
<i>F</i>, and <i>R</i>-
factors based on ALL data will be even larger.
;
_reflns_number_total     1595
_reflns_number_gt     1130
_reflns_threshold_expression     I>2\s(I)
_refine_ls_structure_factor_coef     Fsqd
_refine_ls_matrix_type     full
_refine_ls_R_factor_all     0.0727
_refine_ls_R_factor_gt     0.0453
_refine_ls_wR_factor_gt     0.1031
_refine_ls_wR_factor_ref     0.1138
_refine_ls_goodness_of_fit_ref     1.009
_refine_ls_restrained_S_all     1.009
_refine_ls_number_reflns     1595
_refine_ls_number_parameters     101
_refine_ls_number_restraints     0
_refine_ls_hydrogen_treatment     constr
_refine_ls_weighting_scheme     calc
_refine_ls_weighting_details
              'w=1/[\s^2^(Fo^2^)+(0.0564P)^2^+3.2348P] where P=(Fo^2^+2Fc^2^)/3'
_atom_sites_solution_hydrogens     geom
_atom_sites_solution_primary     direct
_atom_sites_solution_secondary     difmap
_refine_ls_shift/su_max     0.001
_refine_ls_shift/su_mean     0.000
_refine_diff_density_max     0.942
_refine_diff_density_min     -2.323
_refine_ls_extinction_method     none
_refine_ls_extinction_coef     ?
loop_
    _atom_type_symbol
    _atom_type_description
    _atom_type_scat_dispersion_real
    _atom_type_scat_dispersion_imag
    _atom_type_scat_source
    'C' 'C' 0.0033 0.0016
                         'International Tables Vol C Tables 4.2.6.8 and 6.1.1.4'
    'H' 'H' 0.0000 0.0000
                         'International Tables Vol C Tables 4.2.6.8 and 6.1.1.4'
    'O' 'O' 0.0106 0.0060
                         'International Tables Vol C Tables 4.2.6.8 and 6.1.1.4'
    'Cl' 'Cl' 0.1484 0.1585
                         'International Tables Vol C Tables 4.2.6.8 and 6.1.1.4'
    'Hg' 'Hg' -2.3894 9.2266
                         'International Tables Vol C Tables 4.2.6.8 and 6.1.1.4'
_computing_data_collection     'SMART (Bruker, 2004)'
_computing_cell_refinement     'SAINT (Bruker, 2004)'
_computing_data_reduction     'SAINT (Bruker, 2004)'
_computing_structure_solution     'SHELXS97 (Sheldrick, 2008)'
_computing_structure_refinement     'SHELXL97 (Sheldrick, 2008)'
_computing_molecular_graphics     'SHELXTL (Sheldrick, 2008)'
_computing_publication_material     'SHELXTL (Sheldrick, 2008)'
loop_
    _atom_site_type_symbol
    _atom_site_label
    _atom_site_fract_x
    _atom_site_fract_y
    _atom_site_fract_z
    _atom_site_U_iso_or_equiv
    _atom_site_adp_type
    _atom_site_calc_flag
    _atom_site_refinement_flags
    _atom_site_occupancy
    _atom_site_disorder_assembly
    _atom_site_disorder_group
    Hg Hg1 0.26063(12) 0.66539(3) 0.30597(6) 0.0470(2) Uani d . 1 . .
    O O1 -0.160(2) 0.6917(5) 0.5036(10) 0.050(2) Uani d . 1 . .
    H H1 -0.2948 0.6960 0.5439 0.074 Uiso calc R 1 . .
    O O2 0.468(2) 0.7878(5) 0.1758(9) 0.052(2) Uani d . 1 . .
    Cl Cl1 0.4684(11) 0.5580(2) 0.2416(5) 0.0833(14) Uani d . 1 . .
    C C1 0.345(3) 0.8403(7) 0.2208(14) 0.043(3) Uani d . 1 . .
    H H1A 0.3802 0.8888 0.1928 0.052 Uiso calc R 1 . .
    C C2 0.151(3) 0.8330(7) 0.3132(13) 0.042(3) Uani d . 1 . .
    C C3 0.039(3) 0.8998(7) 0.3574(14) 0.051(4) Uani d . 1 . .
    H H3 0.0837 0.9460 0.3235 0.061 Uiso calc R 1 . .
    C C4 -0.137(3) 0.8974(7) 0.4509(13) 0.048(4) Uani d . 1 . .
    H H4 -0.2123 0.9420 0.4788 0.058 Uiso calc R 1 . .
    C C5 -0.204(3) 0.8276(7) 0.5043(13) 0.044(3) Uani d . 1 . .
    H H5 -0.3193 0.8257 0.5683 0.053 Uiso calc R 1 . .
    C C6 -0.092(3) 0.7611(7) 0.4591(12) 0.042(3) Uani d . 1 . .
    C C7 0.087(2) 0.7635(7) 0.3644(11) 0.032(3) Uani d . 1 . .
loop_
    _atom_site_aniso_label
    _atom_site_aniso_U_11
    _atom_site_aniso_U_22
    _atom_site_aniso_U_33
    _atom_site_aniso_U_12
    _atom_site_aniso_U_13
    _atom_site_aniso_U_23
    Hg1 0.0477(4) 0.0392(3) 0.0583(4) 0.0027(3) 0.0213(3) -0.0048(3)
    O1 0.047(6) 0.048(5) 0.060(6) -0.006(4) 0.027(5) 0.003(5)
    O2 0.047(6) 0.058(6) 0.056(6) -0.003(5) 0.028(5) -0.011(5)
    Cl1 0.098(4) 0.044(2) 0.117(4) 0.016(2) 0.045(3) -0.010(2)
    C1 0.033(7) 0.043(7) 0.054(8) -0.002(6) 0.007(6) 0.005(7)
    C2 0.029(6) 0.053(8) 0.043(7) -0.008(6) 0.007(6) 0.000(6)
    C3 0.058(9) 0.034(7) 0.070(10) 0.012(6) 0.038(8) 0.012(7)
    C4 0.056(9) 0.035(7) 0.056(9) 0.006(6) 0.012(7) -0.010(6)
    C5 0.040(8) 0.053(8) 0.044(8) 0.005(7) 0.020(6) -0.007(7)
    C6 0.027(7) 0.054(8) 0.045(8) -0.012(6) 0.007(6) 0.000(6)
    C7 0.023(6) 0.043(7) 0.026(6) -0.004(5) -0.008(5) 0.001(5)
_geom_special_details
;
All e.s.d.'s (except the e.s.d. in the dihedral angle between two l.s. planes)
are estimated using the full covariance matrix. The cell e.s.d.'s are taken
into account individually in the estimation of e.s.d.'s in distances, angles
and torsion angles; correlations between e.s.d.'s in cell parameters are only
used when they are defined by crystal symmetry. An approximate (isotropic)
treatment of cell e.s.d.'s is used for estimating e.s.d.'s involving l.s.
planes.
;
loop_
    _geom_bond_atom_site_label_1
    _geom_bond_atom_site_label_2
    _geom_bond_site_symmetry_2
    _geom_bond_distance
    _geom_bond_publ_flag
    Hg1 C7 . 2.052(12) ?
    Hg1 Cl1 . 2.288(4) ?
    O1 C6 . 1.370(14) ?
    O1 H1 . 0.8200 ?
    O2 C1 . 1.229(14) ?
    C1 C2 . 1.440(18) ?
    C1 H1A . 0.9300 ?
    C2 C7 . 1.394(16) ?
    C2 C3 . 1.403(17) ?
    C3 C4 . 1.382(17) ?
    C3 H3 . 0.9300 ?
    C4 C5 . 1.412(18) ?
    C4 H4 . 0.9300 ?
    C5 C6 . 1.402(17) ?
    C5 H5 . 0.9300 ?
    C6 C7 . 1.403(16) ?
loop_
    _geom_angle_atom_site_label_1
    _geom_angle_atom_site_label_2
    _geom_angle_atom_site_label_3
    _geom_angle_site_symmetry_1
    _geom_angle_site_symmetry_3
    _geom_angle
    _geom_angle_publ_flag
    C7 Hg1 Cl1 . . 178.1(3) ?
    C6 O1 H1 . . 109.5 ?
    O2 C1 C2 . . 125.4(12) ?
    O2 C1 H1A . . 117.3 ?
    C2 C1 H1A . . 117.3 ?
    C7 C2 C1 . . 122.4(12) ?
    C7 C2 C3 . . 120.1(12) ?
    C1 C2 C3 . . 117.3(11) ?
    C4 C3 C2 . . 120.6(12) ?
    C4 C3 H3 . . 119.7 ?
    C2 C3 H3 . . 119.7 ?
    C3 C4 C5 . . 120.2(11) ?
    C3 C4 H4 . . 119.9 ?
    C5 C4 H4 . . 119.9 ?
    C6 C5 C4 . . 118.9(11) ?
    C6 C5 H5 . . 120.6 ?
    C4 C5 H5 . . 120.6 ?
    O1 C6 C7 . . 117.8(11) ?
    O1 C6 C5 . . 121.2(11) ?
    C7 C6 C5 . . 121.0(12) ?
    C2 C7 C6 . . 119.2(11) ?
    C2 C7 Hg1 . . 120.8(9) ?
    C6 C7 Hg1 . . 119.9(9) ?
loop_
    _geom_torsion_atom_site_label_1
    _geom_torsion_atom_site_label_2
    _geom_torsion_atom_site_label_3
    _geom_torsion_atom_site_label_4
    _geom_torsion_site_symmetry_1
    _geom_torsion_site_symmetry_2
    _geom_torsion_site_symmetry_3
    _geom_torsion_site_symmetry_4
    _geom_torsion
    _geom_torsion_publ_flag
    O2 C1 C2 C7 . . . . 2(2) ?
    O2 C1 C2 C3 . . . . 177.6(14) ?
    C7 C2 C3 C4 . . . . -1(2) ?
    C1 C2 C3 C4 . . . . -176.7(14) ?
    C2 C3 C4 C5 . . . . 1(2) ?
    C3 C4 C5 C6 . . . . -1(2) ?
    C4 C5 C6 O1 . . . . -177.0(12) ?
    C4 C5 C6 C7 . . . . 1(2) ?
    C1 C2 C7 C6 . . . . 176.6(12) ?
    C3 C2 C7 C6 . . . . 0.8(19) ?
    C1 C2 C7 Hg1 . . . . -1.9(18) ?
    C3 C2 C7 Hg1 . . . . -177.8(10) ?
    O1 C6 C7 C2 . . . . 177.3(12) ?
    C5 C6 C7 C2 . . . . -1.1(19) ?
    O1 C6 C7 Hg1 . . . . -4.2(16) ?
    C5 C6 C7 Hg1 . . . . 177.4(10) ?
    Cl1 Hg1 C7 C2 . . . . 46(10) ?
    Cl1 Hg1 C7 C6 . . . . -132(10) ?
loop_
    _geom_hbond_atom_site_label_D
    _geom_hbond_atom_site_label_H
    _geom_hbond_atom_site_label_A
    _geom_hbond_site_symmetry_A
    _geom_hbond_distance_DH
    _geom_hbond_distance_HA
    _geom_hbond_distance_DA
    _geom_hbond_angle_DHA
    O1 H1 O2 4_476 0.82 1.93 2.730(12) 164.8
