# Supplementary material for: Chlorido(2-formyl-6-hydroxy­phenyl-κC 1)mercury(II)
Source: Acta Crystallogr Sect E Struct Rep Online. 2009 Jun 10;65(Pt 7):m754. doi: 10.1107/S160053680902145X (PMC2969269; doi:10.1107/S160053680902145X)
Supplement: Supplementary file 2 [file e-65-0m754-Isup2.hkl]

# 
# h,k,l, Fc-squared, Fo-squared, sigma(Fo-squared) and status flag 
# 
data_I
_shelx_title ' A in P2(1)/c' 
_shelx_refln_list_code          4 
_shelx_F_calc_maximum      285.28 
_exptl_crystal_F_000       640.00 
_reflns_d_resolution_high  0.8255 
 
loop_ 
 _symmetry_equiv_pos_as_xyz 
 'x, y, z' 
 '-x, y+1/2, -z+1/2' 
 '-x, -y, -z' 
 'x, -y-1/2, z-1/2' 
 
_cell_length_a     4.7200 
_cell_length_b    17.7016 
_cell_length_c    10.5061 
_cell_angle_alpha  90.000 
_cell_angle_beta   98.839 
_cell_angle_gamma  90.000 
 
_shelx_F_squared_multiplier     1.000 
 
loop_ 
 _refln_index_h 
 _refln_index_k 
 _refln_index_l 
 _refln_F_squared_calc 
 _refln_F_squared_meas 
 _refln_F_squared_sigma 
 _refln_observed_status 
   1   0   0      282.50      220.48     57.68 o 
   2   0   0    32659.73    28966.68    634.86 o 
   3   0   0      106.46      125.46     82.87 o 
   4   0   0     7886.38     7025.38    420.03 o 
   5   0   0      723.16      522.44    213.83 o 
   1   1   0    52296.48    51875.28    857.03 o 
   2   1   0     3472.05     3364.70     88.11 o 
   3   1   0    12878.75    12565.60    294.59 o 
   4   1   0      734.84      561.16    132.88 o 
   5   1   0     2639.04     1811.79    206.57 o 
   1   2   0     1544.25     1299.64     62.58 o 
   2   2   0    14152.42    14049.11    295.44 o 
   3   2   0       49.46      -11.68     70.89 o 
   4   2   0     1245.60     1299.52    230.82 o 
   5   2   0      221.84      184.29    141.30 o 
   1   3   0      356.40      486.05     49.79 o 
   2   3   0       18.83       40.20     45.91 o 
   3   3   0        3.03       95.90     70.10 o 
   4   3   0        1.01      176.53    123.93 o 
   5   3   0       10.12       49.55    136.79 o 
   0   4   0    22544.80    18823.57    581.15 o 
   1   4   0        9.12       41.57     35.60 o 
   2   4   0    15908.63    16194.93    343.61 o 
   3   4   0      404.53      391.22     88.13 o 
   4   4   0     2273.21     1939.29    256.38 o 
   5   4   0        4.73      -19.59    158.25 o 
   1   5   0    44797.04    41864.27    625.29 o 
   2   5   0      337.67      457.07     69.83 o 
   3   5   0    16345.72    16201.00    382.77 o 
   4   5   0      896.28      773.10    157.14 o 
   5   5   0     1498.57     1112.76    257.73 o 
   0   6   0    51687.75    49154.76   1796.04 o 
   1   6   0      244.19      235.68     55.43 o 
   2   6   0    52391.62    51149.38    912.33 o 
   3   6   0      835.70      711.93    107.45 o 
   4   6   0     6428.84     7094.04    315.41 o 
   5   6   0       72.69      120.42    155.61 o 
   1   7   0    33168.67    31017.57    489.60 o 
   2   7   0     1202.01     1289.68    104.30 o 
   3   7   0     8831.57     8538.38    262.49 o 
   4   7   0      341.63      365.28    116.83 o 
   5   7   0     1358.03     1353.55    323.01 o 
   0   8   0    22397.41    20335.29    485.78 o 
   1   8   0     2525.67     2514.47     89.91 o 
   2   8   0     4560.25     4464.22    166.91 o 
   3   8   0       74.52      114.58     84.58 o 
   4   8   0     1573.81     1482.09    161.90 o 
   5   8   0       22.55      212.24    172.59 o 
   1   9   0     1041.48     1201.40     94.66 o 
   2   9   0      103.63      120.00     68.64 o 
   3   9   0      107.41       80.74     90.37 o 
   4   9   0       24.93      -38.73    109.25 o 
   5   9   0        2.14       85.14    172.19 o 
   0  10   0    14124.44    13513.42    370.71 o 
   1  10   0      778.81      737.22     67.24 o 
   2  10   0     5128.14     5202.74    194.07 o 
   3  10   0       90.85      125.46     93.80 o 
   4  10   0     1415.66     1297.76    243.98 o 
   1  11   0    25506.58    25132.96    437.98 o 
   2  11   0      117.14      177.10     79.48 o 
   3  11   0     7070.83     6932.63    256.77 o 
   4  11   0      159.13      204.07    130.09 o 
   0  12   0    25951.59    24559.19    612.41 o 
   1  12   0      151.57      266.51     61.20 o 
   2  12   0    16932.81    16854.54    406.06 o 
   3  12   0      470.94      501.48    122.29 o 
   4  12   0     2726.48     2829.92    225.56 o 
   1  13   0    10254.36     9836.12    330.48 o 
   2  13   0       90.65       11.61     80.79 o 
   3  13   0     4953.05     4984.10    281.51 o 
   4  13   0      454.88       -7.50    132.89 o 
   0  14   0     3539.30     3234.67    186.44 o 
   1  14   0      412.03      457.18     79.54 o 
   2  14   0     2376.43     2150.56    160.59 o 
   3  14   0      130.40      122.96    115.71 o 
   4  14   0      175.15       83.43    147.24 o 
   1  15   0      334.82      269.86     77.89 o 
   2  15   0       80.32       63.36     93.43 o 
   3  15   0      121.16      145.57    118.64 o 
   4  15   0        0.16      103.60    156.09 o 
   0  16   0     3107.93     2780.01    200.29 o 
   1  16   0       47.57      -13.24     70.02 o 
   2  16   0     3065.63     3127.20    198.99 o 
   3  16   0      146.80      226.45    156.00 o 
   1  17   0     7644.41     8347.75    278.76 o 
   2  17   0      115.53      243.07    116.37 o 
   3  17   0     2146.11     2144.11    204.64 o 
   0  18   0     9801.42     9843.25    373.37 o 
   1  18   0      261.62      183.86    106.05 o 
   2  18   0     3349.38     3205.18    270.97 o 
   3  18   0       39.67      155.56    142.56 o 
   1  19   0     3072.16     3390.71    278.34 o 
   2  19   0       42.88       55.88    118.35 o 
   0  20   0      180.14       90.59    140.64 o 
   1  20   0        4.73       43.41    113.23 o 
   2  20   0      524.36      550.98    153.27 o 
   1  21   0      111.36      199.08    133.43 o 
  -5   1   1     1375.89      955.72    223.88 o 
  -4   1   1      176.82      278.00    173.13 o 
  -3   1   1     6396.49     6333.37    154.93 o 
  -2   1   1      217.57      150.71     33.33 o 
  -1   1   1    22890.21    20453.94    311.63 o 
   0   1   1      283.36      703.20     51.20 o 
   1   1   1     8926.52     8925.02    183.24 o 
   2   1   1     3340.52     3212.32    122.46 o 
   3   1   1     3224.14     3186.82    142.99 o 
   4   1   1      443.48      356.50    131.42 o 
   5   1   1      581.24      193.16    259.74 o 
  -5   2   1        2.78      -55.40    152.05 o 
  -4   2   1     9642.81     9277.76    366.00 o 
  -3   2   1     1229.12     1353.55    104.80 o 
  -2   2   1    33011.30    30708.42    477.02 o 
  -1   2   1     1348.75     1447.57     66.34 o 
   0   2   1    42782.13    39362.27    581.56 o 
   1   2   1    20178.92    20761.80    375.82 o 
   2   2   1    19799.52    18955.81    379.86 o 
   3   2   1     3626.41     3578.23    155.60 o 
   4   2   1     5522.12     4828.22    369.16 o 
   5   2   1      853.72      505.32    166.98 o 
  -5   3   1     4397.43     3909.63    407.48 o 
  -4   3   1       14.71       99.58    190.73 o 
  -3   3   1    27439.28    26966.04    538.90 o 
  -2   3   1     2819.54     2825.32    180.17 o 
  -1   3   1    57277.32    56615.26    818.01 o 
   0   3   1     8936.59     7058.31    111.49 o 
   1   3   1    33887.06    30904.33    542.71 o 
   2   3   1     6008.64     6494.73    183.73 o 
   3   3   1    16897.05    17279.63    390.18 o 
   4   3   1     2890.67     3063.01    229.24 o 
   5   3   1     1774.29     1413.88    197.66 o 
  -5   4   1      107.09      148.12    156.19 o 
  -4   4   1     7242.02     6523.15    616.68 o 
  -3   4   1       13.90       25.38     86.62 o 
  -2   4   1    50342.43    48015.34    845.03 o 
  -1   4   1    13543.12    12745.71    218.21 o 
   0   4   1    16958.16    15626.66    226.05 o 
   1   4   1      254.66      241.00     29.07 o 
   2   4   1    23164.58    22725.81    454.88 o 
   3   4   1     6402.06     6767.48    221.69 o 
   4   4   1     3252.04     3373.63    304.87 o 
   5   4   1      858.45      620.49    258.39 o 
  -5   5   1      837.56      708.67    181.33 o 
  -4   5   1       40.36       91.90    119.79 o 
  -3   5   1     4065.93     4023.43    173.16 o 
  -2   5   1      157.55      167.42     56.68 o 
  -1   5   1     8074.02     7139.96    144.92 o 
   0   5   1     6249.02     6473.31    115.81 o 
   1   5   1     8890.51     8965.81    192.85 o 
   2   5   1     1157.90     1076.04     95.04 o 
   3   5   1     3956.31     4071.88    184.76 o 
   4   5   1      720.28      608.59    151.03 o 
   5   5   1      343.95      349.16    239.60 o 
  -5   6   1       12.23      116.67    154.53 o 
  -4   6   1        0.52       29.26    102.29 o 
  -3   6   1       22.71      -11.86     75.51 o 
  -2   6   1       22.50      -14.96     50.68 o 
  -1   6   1     1478.36     1608.61     90.62 o 
   0   6   1      193.49      165.19     28.50 o 
   1   6   1        3.34       10.87     25.49 o 
   2   6   1      781.48      945.81     95.38 o 
   3   6   1        0.17       12.74     83.08 o 
   4   6   1       23.65      -66.41    120.95 o 
   5   6   1        2.54      -26.15    166.82 o 
  -5   7   1     1466.56     1362.56    218.95 o 
  -4   7   1        9.44      -14.83     96.36 o 
  -3   7   1     6490.69     6646.91    228.83 o 
  -2   7   1      792.72      776.18     86.68 o 
  -1   7   1     8858.25     8341.27    174.51 o 
   0   7   1     1615.95     1836.97     74.91 o 
   1   7   1    10847.09    10385.92    178.76 o 
   2   7   1      889.79      903.00    114.78 o 
   3   7   1     2509.06     2806.21    363.03 o 
   4   7   1      476.79      564.68    161.27 o 
   5   7   1      461.27      450.61    186.52 o 
  -5   8   1        7.18       -2.80    159.54 o 
  -4   8   1     7073.99     7145.82    271.48 o 
  -3   8   1      925.99     1048.52    179.84 o 
  -2   8   1    16422.10    16148.97    301.92 o 
  -1   8   1     2459.87     2276.01     89.97 o 
   0   8   1    41252.46    37269.03    660.38 o 
   1   8   1     6117.44     6360.93    200.64 o 
   2   8   1    10556.82    10152.05    273.71 o 
   3   8   1     2617.60     3111.94    267.64 o 
   4   8   1     3331.63     3819.70    338.55 o 
   5   8   1      781.63      727.29    203.83 o 
  -5   9   1     4207.91     3467.25    295.89 o 
  -4   9   1       21.29      128.88    116.66 o 
  -3   9   1    12314.24    13121.39    353.13 o 
  -2   9   1      319.03      169.97     73.11 o 
  -1   9   1    25745.60    24700.52    418.22 o 
   0   9   1     5252.30     4932.84    184.53 o 
   1   9   1    32356.99    30976.95    451.19 o 
   2   9   1     5072.26     5338.47    199.50 o 
   3   9   1     5877.62     5619.02    292.86 o 
   4   9   1     1010.90     1008.62    193.57 o 
   5   9   1     1333.02      989.56    217.19 o 
  -5  10   1        8.23       47.31    186.09 o 
  -4  10   1     4947.76     4800.72    241.26 o 
  -3  10   1      600.47      394.57    130.31 o 
  -2  10   1    10974.04    10767.00    288.67 o 
  -1  10   1      422.67      494.02     91.71 o 
   0  10   1    25814.49    24412.36    416.88 o 
   1  10   1     4947.09     4744.77    137.95 o 
   2  10   1     5970.26     5724.48    205.60 o 
   3  10   1     1782.89     1760.61    157.88 o 
   4  10   1     2237.96     2119.38    195.35 o 
  -4  11   1      113.44      168.47    123.66 o 
  -3  11   1     2232.45     2221.60    167.37 o 
  -2  11   1      160.84      173.75     79.65 o 
  -1  11   1     3249.79     3217.83    121.15 o 
   0  11   1      545.17      661.84     66.88 o 
   1  11   1     3445.80     3307.69    122.82 o 
   2  11   1      439.18      401.69     96.97 o 
   3  11   1     1223.23     1119.64    143.76 o 
   4  11   1      265.46      258.91    142.68 o 
  -4  12   1      156.93      157.26    132.88 o 
  -3  12   1      191.49      144.04    139.53 o 
  -2  12   1       61.62      132.64     81.89 o 
  -1  12   1       31.87      -14.13     51.79 o 
   0  12   1     1040.48     1086.79     85.00 o 
   1  12   1      487.29      417.29     73.01 o 
   2  12   1        2.97      -24.47     80.20 o 
   3  12   1       32.10       96.68    102.67 o 
   4  12   1      129.42      267.48    151.61 o 
  -4  13   1      141.01       89.58    131.32 o 
  -3  13   1     3707.60     3821.57    221.38 o 
  -2  13   1      410.18      468.81    104.83 o 
  -1  13   1     5375.87     5183.82    162.11 o 
   0  13   1      321.75      240.93     64.07 o 
   1  13   1     2987.57     3075.21    201.74 o 
   2  13   1      669.70      612.50    111.21 o 
   3  13   1     1580.90     1551.43    165.93 o 
   4  13   1      338.69      618.11    267.38 o 
  -4  14   1     2472.56     1979.52    210.31 o 
  -3  14   1       79.41      306.57    119.29 o 
  -2  14   1     9943.08     9688.92    548.99 o 
  -1  14   1     2553.67     2426.24    141.59 o 
   0  14   1     6210.96     5862.32    175.06 o 
   1  14   1     1713.77     1627.98    150.71 o 
   2  14   1     8440.56     8370.40    278.99 o 
   3  14   1     1414.40     1505.76    168.32 o 
   4  14   1     1716.10     1653.97    394.12 o 
  -4  15   1       84.79       49.20    144.72 o 
  -3  15   1     6774.37     6967.32    281.05 o 
  -2  15   1      321.41      284.71    100.87 o 
  -1  15   1    12358.84    12971.65    308.44 o 
   0  15   1      368.11      435.14     77.38 o 
   1  15   1     5875.25     5708.54    253.59 o 
   2  15   1     1714.25     1483.57    152.33 o 
   3  15   1     2757.87     2895.16    215.48 o 
  -3  16   1       67.32        9.09    115.60 o 
  -2  16   1     3460.90     3429.55    298.74 o 
  -1  16   1      164.67      162.43     75.58 o 
   0  16   1     5699.98     5629.66    181.61 o 
   1  16   1     2444.99     2245.69    256.33 o 
   2  16   1     3110.85     3157.14    204.32 o 
   3  16   1      669.47      641.65    158.46 o 
  -3  17   1      509.50      362.50    141.19 o 
  -2  17   1       25.92      -15.00    103.72 o 
  -1  17   1     1289.41     1517.56    150.32 o 
   0  17   1        5.60       83.89    101.58 o 
   1  17   1      816.58      916.86    130.92 o 
   2  17   1      391.28      256.51    117.50 o 
   3  17   1      104.30      -44.47    135.37 o 
  -3  18   1        9.09       56.29    144.27 o 
  -2  18   1      166.31      158.12    119.07 o 
  -1  18   1      164.79      151.60    109.23 o 
   0  18   1        8.65       15.48     99.21 o 
   1  18   1        0.84       63.16    106.07 o 
   2  18   1      181.06      162.76    121.52 o 
  -2  19   1       87.48       80.07    122.37 o 
  -1  19   1     1934.00     1786.12    169.98 o 
   0  19   1      230.89      116.75     94.62 o 
   1  19   1     1311.34     1333.93    157.76 o 
   2  19   1      200.89       91.18    124.52 o 
  -2  20   1     1652.37     1074.97    168.83 o 
  -1  20   1      257.29      218.51    125.91 o 
   0  20   1     3546.90     3506.96    218.22 o 
   1  20   1      804.24      734.98    145.09 o 
  -1  21   1     2134.88     2060.33    193.46 o 
   0  21   1      424.94      400.09    116.44 o 
  -5   0   2      410.64      298.68    200.95 o 
  -4   0   2    14023.24    13697.76    609.00 o 
  -3   0   2     5710.89     5176.14    201.79 o 
  -2   0   2    11588.68    10592.72    281.59 o 
  -1   0   2     4492.20     4149.95    106.78 o 
   0   0   2    60190.08    55851.32   1233.97 o 
   1   0   2    69726.67    72842.02   1475.19 o 
   2   0   2    11163.99    11048.79    301.40 o 
   3   0   2    10838.43    10497.82    492.73 o 
   4   0   2     2171.55     2563.86    309.75 o 
   5   0   2     1835.94     1680.96    301.96 o 
  -5   1   2     2932.80     2427.79    528.76 o 
  -4   1   2     1529.62     1367.24    309.22 o 
  -3   1   2    11904.84    11098.69    228.55 o 
  -2   1   2    16769.15    16751.87    368.16 o 
  -1   1   2    41286.21    38613.10    476.77 o 
   0   1   2    32826.98    30849.58    619.04 o 
   1   1   2    81386.02    80802.41   1152.04 o 
   2   1   2     9640.61     9510.29    257.51 o 
   3   1   2     3223.10     3358.27    162.71 o 
   4   1   2     2015.35     2168.28    217.65 o 
   5   1   2      170.95       -7.14    149.26 o 
  -5   2   2       73.63      -29.25    156.81 o 
  -4   2   2     2409.79     2685.65    292.28 o 
  -3   2   2      470.67      501.45     62.25 o 
  -2   2   2     7655.13     7087.13    152.54 o 
  -1   2   2     7397.20     7503.89    116.90 o 
   0   2   2     2373.67     2646.98     75.42 o 
   1   2   2     8028.08     8147.93    153.98 o 
   2   2   2     6124.05     6049.67    138.68 o 
   3   2   2     3441.66     3545.34    161.64 o 
   4   2   2      364.72      398.44    324.73 o 
   5   2   2      321.36      275.07    167.34 o 
  -5   3   2        5.45      -97.76    178.59 o 
  -4   3   2      196.20       -9.73    103.78 o 
  -3   3   2        9.82       43.93     65.02 o 
  -2   3   2      352.40      414.81     47.66 o 
  -1   3   2       86.62      126.33     21.06 o 
   0   3   2      318.47      418.01     32.66 o 
   1   3   2       11.55       96.64     26.24 o 
   2   3   2      131.81       75.10     54.88 o 
   3   3   2       12.22     -108.43    107.91 o 
   4   3   2       11.68      -49.31    118.06 o 
   5   3   2       20.19      -32.71    294.70 o 
  -5   4   2      205.49      283.23    159.89 o 
  -4   4   2     1722.83     1730.80    347.91 o 
  -3   4   2      944.17      917.10    105.61 o 
  -2   4   2     9176.44     9091.22    188.20 o 
  -1   4   2     8231.60     7858.16    124.35 o 
   0   4   2    11225.30    10760.13    169.30 o 
   1   4   2     4781.42     4510.91    106.31 o 
   2   4   2     3850.63     3887.12    145.09 o 
   3   4   2     3362.11     3590.87    233.64 o 
   4   4   2      495.70      381.27    145.76 o 
   5   4   2      529.24      324.61    164.28 o 
  -5   5   2     1461.50     1462.69    324.61 o 
  -4   5   2     1854.23     1954.99    157.16 o 
  -3   5   2    15013.85    14460.04    350.49 o 
  -2   5   2    10987.03    10584.94    213.21 o 
  -1   5   2    40120.13    37352.90    472.32 o 
   0   5   2    17669.83    16973.89    252.58 o 
   1   5   2    18213.21    18195.76    278.60 o 
   2   5   2    11211.82    11834.07    292.00 o 
   3   5   2     6845.19     7586.83    332.86 o 
   4   5   2     3274.76     3544.60    255.39 o 
   5   5   2      287.61      342.74    267.25 o 
  -5   6   2      220.12      233.05    168.95 o 
  -4   6   2     4661.52     4857.37    216.43 o 
  -3   6   2     3093.85     3148.94    169.98 o 
  -2   6   2    27929.59    27136.36    450.70 o 
  -1   6   2    26561.21    25388.17    408.36 o 
   0   6   2    26052.46    24309.14    350.80 o 
   1   6   2    16648.09    17042.05    297.14 o 
   2   6   2    13929.26    14144.60    397.83 o 
   3   6   2    10331.92    11059.99    313.04 o 
   4   6   2     1380.60     1439.00    188.13 o 
   5   6   2     1340.02     1415.07    246.20 o 
  -5   7   2     1608.93     1369.02    218.10 o 
  -4   7   2     2042.07     2248.97    173.14 o 
  -3   7   2     9727.96    10207.52    293.22 o 
  -2   7   2     6943.02     7090.94    171.17 o 
  -1   7   2    35437.42    34465.70    541.56 o 
   0   7   2     7644.37     7135.53    148.55 o 
   1   7   2    16032.94    15385.36    250.32 o 
   2   7   2    12082.33    12956.32    322.17 o 
   3   7   2     3729.56     3939.54    313.85 o 
   4   7   2     1674.53     1835.23    210.13 o 
   5   7   2      294.45      291.74    192.29 o 
  -5   8   2       15.47      208.98    268.23 o 
  -4   8   2     1595.67     1866.23    164.52 o 
  -3   8   2     1101.83     1119.12    172.51 o 
  -2   8   2      928.05     1075.74     79.02 o 
  -1   8   2      326.74      408.87     53.75 o 
   0   8   2     8918.92     8886.79    174.50 o 
   1   8   2     7483.86     7147.98    161.40 o 
   2   8   2      438.25      485.56    117.74 o 
   3   8   2     1272.55     1422.28    149.82 o 
   4   8   2      328.38      305.27    139.94 o 
   5   8   2      292.30      320.03    194.51 o 
  -5   9   2       57.42       88.15    165.98 o 
  -4   9   2        3.24       47.34    107.22 o 
  -3   9   2       18.60      -38.75     81.40 o 
  -2   9   2       18.04      -38.49     50.53 o 
  -1   9   2        3.82       70.52     43.87 o 
   0   9   2      459.99      556.27     55.96 o 
   1   9   2       26.91       31.26     37.21 o 
   2   9   2       95.93      174.10     83.30 o 
   3   9   2       30.81        5.53    103.60 o 
   4   9   2       59.88      123.02    137.08 o 
  -5  10   2      142.07      212.77    320.01 o 
  -4  10   2      971.37      906.94    170.81 o 
  -3  10   2     2140.90     2259.71    163.23 o 
  -2  10   2     3483.58     3327.58    129.43 o 
  -1  10   2     2418.00     2704.47    114.73 o 
   0  10   2    12222.50    11411.50    230.20 o 
   1  10   2     6246.15     5998.10    150.06 o 
   2  10   2     2516.98     2474.16    302.92 o 
   3  10   2      815.47      842.35    141.03 o 
   4  10   2      355.91      225.26    146.71 o 
  -4  11   2      684.56      344.24    132.25 o 
  -3  11   2     5141.39     5666.15    230.56 o 
  -2  11   2     3730.22     3693.39    167.32 o 
  -1  11   2    14314.26    13976.48    286.09 o 
   0  11   2    10337.07    10645.91    287.16 o 
   1  11   2     9917.86    10006.73    266.99 o 
   2  11   2     6380.03     6288.11    284.09 o 
   3  11   2     2453.68     2347.95    186.34 o 
   4  11   2     1636.51     1829.94    210.46 o 
  -4  12   2     3021.76     2760.99    267.12 o 
  -3  12   2     1400.65     1514.96    235.10 o 
  -2  12   2    12273.89    12383.78    389.23 o 
  -1  12   2     9324.11     8708.87    247.99 o 
   0  12   2    10692.63    10590.96    340.44 o 
   1  12   2     8034.59     8215.14    208.51 o 
   2  12   2     6691.65     6812.73    242.49 o 
   3  12   2     3603.24     4182.93    294.57 o 
   4  12   2      688.94      587.74    175.90 o 
  -4  13   2      189.56      283.72    143.82 o 
  -3  13   2     4059.37     4136.67    263.42 o 
  -2  13   2     2692.49     2564.04    205.86 o 
  -1  13   2     8190.42     8274.53    213.56 o 
   0  13   2     7759.85     7615.34    199.86 o 
   1  13   2     6825.99     6818.53    243.32 o 
   2  13   2     1539.07     1335.37    140.08 o 
   3  13   2     1657.62     1796.53    182.89 o 
   4  13   2     1098.37      944.35    185.51 o 
  -4  14   2      421.65      300.66    176.17 o 
  -3  14   2       10.49     -149.56     99.71 o 
  -2  14   2     1942.21     1789.12    151.31 o 
  -1  14   2      997.51     1020.03    120.38 o 
   0  14   2      432.84      603.52     94.10 o 
   1  14   2      735.60      632.94     93.59 o 
   2  14   2      720.04      731.74    125.17 o 
   3  14   2      685.87      614.39    146.73 o 
   4  14   2       60.65       30.21    165.56 o 
  -4  15   2        6.28      159.32    151.35 o 
  -3  15   2      110.63      237.40    119.19 o 
  -2  15   2      140.02       80.24     96.07 o 
  -1  15   2        5.78      -27.08     65.10 o 
   0  15   2       31.54       61.27     83.06 o 
   1  15   2        4.12        5.27     80.84 o 
   2  15   2      149.53      111.79    108.69 o 
   3  15   2       60.11       41.40    194.13 o 
  -3  16   2      302.01      257.18    133.76 o 
  -2  16   2     2358.83     2300.65    230.85 o 
  -1  16   2     2363.21     2500.41    146.88 o 
   0  16   2     1699.70     1656.92    120.86 o 
   1  16   2      766.98      675.59    120.24 o 
   2  16   2     1483.29     1537.47    201.37 o 
   3  16   2      765.13      870.91    170.33 o 
  -3  17   2     1863.17     1785.20    193.15 o 
  -2  17   2     1169.94     1237.47    150.90 o 
  -1  17   2     3867.64     3795.55    176.56 o 
   0  17   2     3328.49     3329.89    163.21 o 
   1  17   2     3964.11     3824.31    204.05 o 
   2  17   2     2196.08     2138.42    385.92 o 
   3  17   2      693.13      822.50    173.04 o 
  -3  18   2      877.05      806.22    170.38 o 
  -2  18   2     2156.69     1993.39    181.16 o 
  -1  18   2     1177.19     1166.05    146.01 o 
   0  18   2     5532.11     5339.19    195.41 o 
   1  18   2     3196.97     3137.84    200.73 o 
   2  18   2     1127.58     1222.87    164.65 o 
  -2  19   2      577.00      564.03    140.84 o 
  -1  19   2     2008.78     1770.24    170.81 o 
   0  19   2      939.08      757.12    115.27 o 
   1  19   2     1344.49     1090.77    151.94 o 
   2  19   2     1102.58     1039.61    165.90 o 
  -1  20   2      282.57      122.34    123.62 o 
   0  20   2      220.90      277.51    107.97 o 
   1  20   2       91.14      141.47    121.04 o 
   0  21   2       60.41      199.48    112.37 o 
  -5   1   3     1149.50      817.95    160.53 o 
  -4   1   3     2114.34     2193.32    287.44 o 
  -3   1   3     2052.76     2241.76    105.45 o 
  -2   1   3     7065.67     6664.02    174.05 o 
  -1   1   3     6282.50     5979.53    127.22 o 
   0   1   3    11173.20    10651.41    207.40 o 
   1   1   3      801.36      957.29     66.85 o 
   2   1   3     8653.45     8761.52    219.20 o 
   3   1   3      197.10      145.98    125.09 o 
   4   1   3     1063.31      984.56    383.07 o 
   5   1   3       63.01     -158.27    180.54 o 
  -5   2   3     1380.11     1080.17    172.65 o 
  -4   2   3     5291.84     5047.07    255.08 o 
  -3   2   3    14996.03    14627.25    287.61 o 
  -2   2   3    11536.80    12152.90    230.26 o 
  -1   2   3    26297.37    25441.68    330.63 o 
   0   2   3    18952.08    18366.69    381.13 o 
   1   2   3    26582.58    26280.39    557.95 o 
   2   2   3      393.07      448.55     59.47 o 
   3   2   3     7039.31     8233.95    456.06 o 
   4   2   3      281.98      278.30    144.48 o 
   5   2   3     1248.68     1032.99    211.79 o 
  -5   3   3     2975.20     2598.28    257.90 o 
  -4   3   3     6585.99     5858.04    278.19 o 
  -3   3   3    13368.20    13006.47    265.76 o 
  -2   3   3    27161.72    26157.06    428.23 o 
  -1   3   3    22022.63    20613.99    276.45 o 
   0   3   3    47272.46    46556.46    621.12 o 
   1   3   3     2115.76     2516.87    137.60 o 
   2   3   3    19019.43    20279.21    352.94 o 
   3   3   3     1209.01     1000.14    145.81 o 
   4   3   3     5184.50     5018.22    445.47 o 
   5   3   3      111.49      200.54    357.55 o 
  -5   4   3     1561.44     1457.69    212.41 o 
  -4   4   3     3358.65     3322.02    207.60 o 
  -3   4   3     5208.96     5133.80    330.49 o 
  -2   4   3    17937.58    17791.30    316.06 o 
  -1   4   3    45694.59    44704.61    559.44 o 
   0   4   3     1785.10     1946.32     59.79 o 
   1   4   3    17653.88    17654.53    300.32 o 
   2   4   3     3237.50     3386.80    113.19 o 
   3   4   3     7545.29     8633.77    318.54 o 
   4   4   3      172.62      183.44    150.20 o 
   5   4   3     1054.76      894.51    206.21 o 
  -5   5   3      569.58      563.79    336.71 o 
  -4   5   3     2015.84     2054.98    161.90 o 
  -3   5   3     3288.57     3459.32    164.19 o 
  -2   5   3     2490.93     2426.88     98.47 o 
  -1   5   3     7344.23     7190.88    123.95 o 
   0   5   3     9030.51     8587.67    178.46 o 
   1   5   3      443.61      475.79     54.71 o 
   2   5   3     2022.09     2065.99    128.29 o 
   3   5   3       95.28      152.03    101.60 o 
   4   5   3     1347.26     1093.26    240.71 o 
   5   5   3        8.12      407.54    179.46 o 
  -5   6   3       64.95       -7.86    153.90 o 
  -4   6   3       23.34       77.43     94.14 o 
  -3   6   3       26.38        4.15     73.90 o 
  -2   6   3      477.19      366.36     56.65 o 
  -1   6   3      832.29      891.98     47.17 o 
   0   6   3      674.98      668.59     45.77 o 
   1   6   3      333.55      273.41     42.72 o 
   2   6   3       89.87       30.43     71.14 o 
   3   6   3       67.35      198.31    191.86 o 
   4   6   3       11.70      167.43    144.08 o 
   5   6   3        0.12      292.11    288.58 o 
  -5   7   3      363.43      400.74    167.54 o 
  -4   7   3     1296.90     1165.39    206.56 o 
  -3   7   3     3044.50     3299.31    175.17 o 
  -2   7   3     9589.63     9039.96    205.18 o 
  -1   7   3     1324.43     1355.98     56.24 o 
   0   7   3    10443.54    10157.96    182.79 o 
   1   7   3     2029.81     2145.39    112.68 o 
   2   7   3     4762.67     4985.03    185.99 o 
   3   7   3      259.79      399.56    161.46 o 
   4   7   3      854.30      868.35    180.99 o 
  -5   8   3     1522.88     1190.25    207.17 o 
  -4   8   3     5634.79     5609.50    239.93 o 
  -3   8   3     7224.58     6820.98    236.08 o 
  -2   8   3     6051.36     6188.81    168.36 o 
  -1   8   3    14323.87    13293.61    207.76 o 
   0   8   3     4024.81     3752.38    130.75 o 
   1   8   3    21509.71    21795.51    343.98 o 
   2   8   3     1737.79     1822.39    142.85 o 
   3   8   3     4795.36     5586.17    236.19 o 
   4   8   3       88.92      291.67    159.50 o 
  -5   9   3     1661.57     1614.36    368.38 o 
  -4   9   3     5160.27     5189.74    245.13 o 
  -3   9   3     7392.54     7293.28    248.33 o 
  -2   9   3    15869.49    15311.32    306.07 o 
  -1   9   3     7803.40     7512.39    162.56 o 
   0   9   3    20581.97    20745.23    397.00 o 
   1   9   3     6230.66     6548.07    265.80 o 
   2   9   3    13995.18    15118.18    483.54 o 
   3   9   3      158.16       98.51    128.08 o 
   4   9   3     2446.60     2234.89    243.84 o 
  -5  10   3      572.26      642.09    204.02 o 
  -4  10   3     4181.61     4210.72    236.27 o 
  -3  10   3     4733.86     4773.92    209.46 o 
  -2  10   3     3536.04     3520.82    136.66 o 
  -1  10   3     8230.80     8096.36    236.37 o 
   0  10   3     4836.35     4369.62    120.21 o 
   1  10   3    13856.57    14101.78    255.15 o 
   2  10   3      945.36      694.83    132.06 o 
   3  10   3     2910.61     3338.13    262.25 o 
   4  10   3       68.76      -77.63    147.58 o 
  -4  11   3      183.46       -8.79    107.17 o 
  -3  11   3     1960.12     2035.34    170.14 o 
  -2  11   3     2320.49     2539.65    129.83 o 
  -1  11   3     1354.28     1644.74    103.17 o 
   0  11   3     1967.24     2164.86     97.64 o 
   1  11   3      399.38      367.44     70.55 o 
   2  11   3     1751.91     1905.16    155.29 o 
   3  11   3      102.52      208.18    125.62 o 
   4  11   3      478.11      573.42    212.35 o 
  -4  12   3       26.56       17.66    114.05 o 
  -3  12   3      666.95      511.82    115.93 o 
  -2  12   3       68.36       73.28     78.40 o 
  -1  12   3       47.07      110.04     62.99 o 
   0  12   3      240.09      256.10     58.02 o 
   1  12   3      429.39      394.22     77.59 o 
   2  12   3      142.89      231.84    138.97 o 
   3  12   3       24.28       77.17    126.59 o 
   4  12   3       23.66      -61.65    153.13 o 
  -4  13   3      866.11      766.07    228.62 o 
  -3  13   3     1046.75     1055.38    139.48 o 
  -2  13   3     4225.93     4239.85    189.36 o 
  -1  13   3      870.68     1078.10    165.45 o 
   0  13   3     4914.87     4978.73    192.65 o 
   1  13   3      622.00      639.76     86.71 o 
   2  13   3     2054.77     2270.71    174.40 o 
   3  13   3      149.88      190.53    138.33 o 
   4  13   3      519.83      652.44    195.58 o 
  -4  14   3     1130.17     1303.13    183.56 o 
  -3  14   3     3419.05     3300.60    342.29 o 
  -2  14   3     5731.11     5063.76    390.10 o 
  -1  14   3     9819.40     9620.22    247.75 o 
   0  14   3     1381.43     1706.55    225.61 o 
   1  14   3     3197.94     3291.37    177.76 o 
   2  14   3      309.92      418.71    118.79 o 
   3  14   3     3118.22     3413.57    237.35 o 
  -4  15   3     1124.73      987.47    180.08 o 
  -3  15   3     2161.17     2210.78    333.79 o 
  -2  15   3     6141.45     5611.96    231.49 o 
  -1  15   3     3085.92     3137.22    163.46 o 
   0  15   3     8331.79     8458.21    229.88 o 
   1  15   3     1003.82     1023.61    175.96 o 
   2  15   3     5107.69     5499.03    247.10 o 
   3  15   3      387.09      505.51    161.95 o 
  -3  16   3     1891.52     1793.00    186.18 o 
  -2  16   3     2214.80     1766.72    163.47 o 
  -1  16   3     2317.66     2375.74    143.44 o 
   0  16   3     2265.48     2377.29    148.76 o 
   1  16   3     2338.26     2125.69    279.10 o 
   2  16   3       52.79      113.87    123.95 o 
   3  16   3     1439.98     1435.23    201.94 o 
  -3  17   3      313.38      441.02    150.72 o 
  -2  17   3      357.84      434.92    116.04 o 
  -1  17   3      415.12      504.54    100.38 o 
   0  17   3      487.18      349.16     92.34 o 
   1  17   3      354.43      300.43    113.88 o 
   2  17   3      740.88      404.48    200.71 o 
  -2  18   3       24.60     -140.16    110.26 o 
  -1  18   3      336.84      438.01    102.24 o 
   0  18   3        2.96      124.18     88.65 o 
   1  18   3       68.81       58.79    111.40 o 
   2  18   3       15.26      -13.74    128.95 o 
  -2  19   3      870.37      674.02    203.36 o 
  -1  19   3      398.66      431.90    133.08 o 
   0  19   3     1613.51     1348.38    135.16 o 
   1  19   3      122.32      164.31    123.14 o 
   2  19   3      896.06      809.13    167.19 o 
  -1  20   3     1411.60     1242.89    169.99 o 
   0  20   3      734.26      900.92    131.89 o 
   1  20   3     2355.63     2071.00    280.79 o 
  -5   0   4     3668.32     3154.48    356.93 o 
  -4   0   4     2588.36     2925.55    295.72 o 
  -3   0   4    28224.14    27236.20    663.29 o 
  -2   0   4      537.49      620.37     66.08 o 
  -1   0   4    39394.33    40907.00    727.50 o 
   0   0   4     9081.18     9146.53    772.54 o 
   1   0   4    49858.91    47348.48   1143.83 o 
   2   0   4     2019.41     2693.02    230.94 o 
   3   0   4     6113.51     7252.09    412.16 o 
   4   0   4       84.35      -93.71    226.63 o 
   5   0   4      784.38      686.96    326.57 o 
  -5   1   4      543.39      526.31    148.42 o 
  -4   1   4     6552.64     6918.98    302.25 o 
  -3   1   4     3512.54     3677.88    147.04 o 
  -2   1   4    19773.69    18935.16    305.00 o 
  -1   1   4      195.34      487.33     63.18 o 
   0   1   4    28287.08    26686.11    459.88 o 
   1   1   4       85.17      416.76     91.00 o 
   2   1   4    26435.65    28266.29    473.69 o 
   3   1   4       16.51       -0.53    135.06 o 
   4   1   4     2488.85     2681.18    239.51 o 
   5   1   4       19.56      -30.50    200.58 o 
  -5   2   4     1135.81      888.88    173.33 o 
  -4   2   4      439.97      332.19    119.31 o 
  -3   2   4     3592.17     3286.62    128.12 o 
  -2   2   4     2144.50     2150.31     72.33 o 
  -1   2   4    19445.99    19203.24    263.49 o 
   0   2   4       95.28      150.68     33.99 o 
   1   2   4     4612.05     4527.65    119.91 o 
   2   2   4     1092.05     1373.63    108.66 o 
   3   2   4     1967.23     2404.39    203.09 o 
   4   2   4       55.05      104.65    238.78 o 
   5   2   4      141.96       34.62    377.28 o 
  -5   3   4       10.64      -84.49    230.00 o 
  -4   3   4      190.42      175.14     93.71 o 
  -3   3   4      188.43      271.55     65.42 o 
  -2   3   4       59.57       69.29     30.39 o 
  -1   3   4      272.23      324.67     35.54 o 
   0   3   4       78.50       78.37     36.33 o 
   1   3   4      156.47      189.43     43.66 o 
   2   3   4       93.20       37.10     60.14 o 
   3   3   4      113.99     -136.36    124.30 o 
   4   3   4       21.28      170.32    516.12 o 
   5   3   4        0.11     -136.20    227.45 o 
  -5   4   4      930.36     1137.04    382.45 o 
  -4   4   4       78.88       25.52    130.63 o 
  -3   4   4     5776.21     5449.73    165.30 o 
  -2   4   4      785.64      868.92     76.49 o 
  -1   4   4    11845.40    11039.17    171.85 o 
   0   4   4      481.51      480.03     38.77 o 
   1   4   4     9211.65     9881.67    184.58 o 
   2   4   4       64.24      145.22     59.81 o 
   3   4   4     2318.52     2384.90    208.66 o 
   4   4   4        0.36      174.24    316.81 o 
  -5   5   4      681.62      606.78    219.08 o 
  -4   5   4     4363.69     4622.68    206.38 o 
  -3   5   4      747.27      837.48    106.55 o 
  -2   5   4    22670.66    21266.69    308.44 o 
  -1   5   4     1242.97      984.91     73.37 o 
   0   5   4    37985.79    38390.23    536.58 o 
   1   5   4      237.18      325.71     49.91 o 
   2   5   4    10840.65    12194.68    302.76 o 
   3   5   4        0.20      159.45    137.08 o 
   4   5   4     3254.11     3648.64    470.91 o 
  -5   6   4     3507.81     3600.59    290.30 o 
  -4   6   4      698.75      636.64    119.74 o 
  -3   6   4    15704.50    16055.96    473.31 o 
  -2   6   4     5051.25     4973.70    124.69 o 
  -1   6   4    42459.50    42071.59    542.94 o 
   0   6   4     2212.58     2417.04    156.33 o 
   1   6   4    17946.16    18856.57    306.43 o 
   2   6   4      113.76      160.67     93.08 o 
   3   6   4     8386.26     9904.93    301.68 o 
   4   6   4        6.95      -37.17    198.37 o 
  -5   7   4     1155.91     1148.01    210.53 o 
  -4   7   4     2883.47     2649.54    183.10 o 
  -3   7   4      207.27      244.21     87.66 o 
  -2   7   4    15884.14    16169.39    336.37 o 
  -1   7   4      590.21      649.09     75.45 o 
   0   7   4    26292.12    27122.73    405.65 o 
   1   7   4      637.78      741.74     74.11 o 
   2   7   4    11104.46    12333.38    284.57 o 
   3   7   4       36.99       26.71    121.19 o 
   4   7   4     2042.74     2009.76    223.07 o 
  -5   8   4      337.78      315.00    269.75 o 
  -4   8   4      584.32      829.84    131.60 o 
  -3   8   4     5343.11     5384.70    212.26 o 
  -2   8   4      319.07      334.35     67.03 o 
  -1   8   4     3037.37     3138.35     90.04 o 
   0   8   4     3376.54     3400.44    102.71 o 
   1   8   4     4189.74     4346.10    123.77 o 
   2   8   4       17.42      107.57     85.50 o 
   3   8   4      969.57      916.24    169.07 o 
   4   8   4        0.26      229.81    167.65 o 
  -5   9   4       16.41      220.75    169.29 o 
  -4   9   4      275.36      274.62    113.52 o 
  -3   9   4       99.95       44.10     77.40 o 
  -2   9   4       75.74       93.95     63.60 o 
  -1   9   4      229.85      196.26     50.19 o 
   0   9   4      205.05      132.56     46.47 o 
   1   9   4        0.21      -21.87     50.22 o 
   2   9   4       24.71       54.03     84.09 o 
   3   9   4       33.77       84.10    119.51 o 
   4   9   4        0.55      207.02    170.84 o 
  -4  10   4      394.97      385.81    120.41 o 
  -3  10   4     3202.60     3669.83    192.79 o 
  -2  10   4       73.43       34.24     63.04 o 
  -1  10   4     3798.26     3667.36    117.26 o 
   0  10   4      688.19      810.73     70.92 o 
   1  10   4     7930.98     8693.42    253.70 o 
   2  10   4       57.76      254.75    105.56 o 
   3  10   4     1507.84     1590.09    177.23 o 
   4  10   4        1.98     -125.76    170.88 o 
  -4  11   4     4070.26     3789.38    231.48 o 
  -3  11   4      275.70      298.73     99.77 o 
  -2  11   4    10737.52    10667.83    255.62 o 
  -1  11   4      912.41      950.61     80.15 o 
   0  11   4    15322.72    16267.57    290.82 o 
   1  11   4      189.16      439.64     72.36 o 
   2  11   4     7807.78     8260.76    313.34 o 
   3  11   4       20.68      160.21    141.44 o 
   4  11   4     1098.61     1422.35    212.19 o 
  -4  12   4      755.39      981.36    156.85 o 
  -3  12   4     6083.42     6123.10    247.97 o 
  -2  12   4     1096.80     1197.44    110.37 o 
  -1  12   4    16105.84    16426.94    336.17 o 
   0  12   4      350.46      646.06     80.43 o 
   1  12   4    12487.70    13706.63    506.72 o 
   2  12   4      164.77      350.82    136.04 o 
   3  12   4     3018.49     3163.61    228.27 o 
   4  12   4        3.24     -141.97    168.00 o 
  -4  13   4     2109.28     2132.72    198.70 o 
  -3  13   4     1022.69      967.60    134.27 o 
  -2  13   4     4824.86     4947.07    203.72 o 
  -1  13   4      639.01      797.51     96.78 o 
   0  13   4     9310.56     9901.90    217.79 o 
   1  13   4       15.67      252.23    100.96 o 
   2  13   4     3970.85     4308.57    315.25 o 
   3  13   4       40.88      116.85    145.84 o 
  -4  14   4      118.09      220.99    139.88 o 
  -3  14   4      522.55      603.45    132.46 o 
  -2  14   4      555.21      552.95    111.08 o 
  -1  14   4     2371.81     2623.28    143.10 o 
   0  14   4      124.49      155.28     87.67 o 
   1  14   4     1425.44     1425.91    144.74 o 
   2  14   4      139.08      230.38    126.37 o 
   3  14   4      194.92      179.90    156.85 o 
  -3  15   4        1.12        4.70    124.88 o 
  -2  15   4      505.35      475.50    114.75 o 
  -1  15   4       23.19      149.26     80.46 o 
   0  15   4       72.07       84.62     76.81 o 
   1  15   4       21.77      -71.55    110.64 o 
   2  15   4       11.04      -21.25    122.83 o 
   3  15   4        0.12      -18.24    156.80 o 
  -3  16   4      884.69      884.08    155.43 o 
  -2  16   4      184.90      161.06    105.62 o 
  -1  16   4     3353.81     3458.73    173.61 o 
   0  16   4       86.73       87.50     93.76 o 
   1  16   4     1789.31     1806.22    165.34 o 
   2  16   4       86.84      157.01    134.93 o 
   3  16   4      814.17     1006.36    200.41 o 
  -3  17   4      213.91      179.05    134.77 o 
  -2  17   4     3341.72     3389.24    214.37 o 
  -1  17   4      222.03      322.08    119.31 o 
   0  17   4     4498.51     4618.21    191.08 o 
   1  17   4      106.07      337.21    125.27 o 
   2  17   4     2351.26     2190.82    204.20 o 
  -2  18   4       89.48       92.32    123.00 o 
  -1  18   4     3220.08     3391.23    195.13 o 
   0  18   4      380.20      515.65    112.69 o 
   1  18   4     4398.96     3972.64    280.76 o 
   2  18   4       11.05       79.52    158.15 o 
  -2  19   4     1920.61     1545.70    234.66 o 
  -1  19   4      123.82      181.13    123.27 o 
   0  19   4     2004.00     2110.46    196.21 o 
   1  19   4       93.17      151.86    181.05 o 
  -1  20   4      455.35      492.74    277.83 o 
   0  20   4       21.46      161.26    176.89 o 
  -5   1   5      104.70      186.44    124.72 o 
  -4   1   5     3145.17     3341.70    231.61 o 
  -3   1   5       72.91       38.57     58.74 o 
  -2   1   5     9204.39     9348.20    165.46 o 
  -1   1   5        3.90       26.44     33.48 o 
   0   1   5     8722.16     9259.46    173.46 o 
   1   1   5      140.20      158.94     56.60 o 
   2   1   5     2615.73     2974.84    128.55 o 
   3   1   5      675.64      668.04    161.84 o 
   4   1   5      384.54      -54.05    358.53 o 
  -5   2   5     3997.22     3589.89    268.37 o 
  -4   2   5      462.26      451.84    127.48 o 
  -3   2   5    18011.23    17485.36    339.10 o 
  -2   2   5      497.10      664.91     51.68 o 
  -1   2   5    24315.13    24549.17    379.53 o 
   0   2   5      172.33      612.14    111.69 o 
   1   2   5    20899.94    21420.28    362.89 o 
   2   2   5     3034.21     2947.95    162.76 o 
   3   2   5     3840.32     4367.69    256.79 o 
   4   2   5      283.80       12.10    170.77 o 
  -5   3   5      175.92      -24.82    162.41 o 
  -4   3   5     9782.50     9934.76    299.43 o 
  -3   3   5        2.09      135.02     64.44 o 
  -2   3   5    32199.75    31818.73    433.11 o 
  -1   3   5       77.01      582.07     70.67 o 
   0   3   5    38231.97    36378.75    536.58 o 
   1   3   5     2270.04     2743.68    215.35 o 
   2   3   5     8762.79     9750.39    329.96 o 
   3   3   5     1324.07     1290.79    177.88 o 
   4   3   5     1690.95     2184.86    236.39 o 
  -5   4   5     4032.25     4240.84    303.43 o 
  -4   4   5       20.13      119.82     91.44 o 
  -3   4   5    12958.92    12887.83    280.13 o 
  -2   4   5      941.72     1155.14     64.28 o 
  -1   4   5    29580.58    28283.50    380.10 o 
   0   4   5     1733.34     2722.27    204.72 o 
   1   4   5    12241.64    12451.90    223.80 o 
   2   4   5     1180.94     1135.43    139.05 o 
   3   4   5     3159.08     4038.26    272.13 o 
   4   4   5      410.81      661.22    179.27 o 
  -5   5   5      125.86      143.38    152.75 o 
  -4   5   5     2194.22     2226.49    169.59 o 
  -3   5   5       11.54        6.62     66.29 o 
  -2   5   5     4118.28     4121.97    107.04 o 
  -1   5   5        5.33       52.43     32.06 o 
   0   5   5     8943.24     9594.51    176.84 o 
   1   5   5      536.48      586.72     61.21 o 
   2   5   5     2034.66     1904.97    135.60 o 
   3   5   5      148.93      186.66    178.88 o 
   4   5   5      337.25      636.94    228.73 o 
  -5   6   5        6.01       98.83    151.92 o 
  -4   6   5      118.26      141.19    105.40 o 
  -3   6   5       81.04      113.19    100.85 o 
  -2   6   5       20.56       17.15     35.99 o 
  -1   6   5     1697.07     1709.46     70.22 o 
   0   6   5     1057.06     1028.03     91.74 o 
   1   6   5       53.37       76.57     54.29 o 
   2   6   5       55.62        1.98     81.59 o 
   3   6   5      101.00      100.67    110.69 o 
   4   6   5        0.06      478.13    286.61 o 
  -5   7   5        7.43        8.10    154.60 o 
  -4   7   5     2280.80     2661.97    184.14 o 
  -3   7   5      335.17      423.71    147.05 o 
  -2   7   5     6926.81     6927.81    165.19 o 
  -1   7   5      501.06      633.58     79.94 o 
   0   7   5     5350.40     5586.02    180.98 o 
   1   7   5     1356.84     1447.21    156.76 o 
   2   7   5     2725.25     2837.89    147.95 o 
   3   7   5      175.80      451.90    118.95 o 
   4   7   5      348.08      254.09    183.60 o 
  -5   8   5     2354.47     1969.63    246.87 o 
  -4   8   5        7.87       24.24    104.71 o 
  -3   8   5    14198.67    14767.15    374.14 o 
  -2   8   5        4.58       93.22     57.05 o 
  -1   8   5    19734.21    20118.43    329.90 o 
   0   8   5      866.56      941.66     68.71 o 
   1   8   5    11389.07    12484.15    242.77 o 
   2   8   5      734.41     1073.39    287.08 o 
   3   8   5     2745.45     2830.07    192.32 o 
   4   8   5      326.54      479.02    179.65 o 
  -4   9   5     7001.21     6927.21    275.40 o 
  -3   9   5      314.93      662.95    118.33 o 
  -2   9   5    15690.26    16441.64    331.81 o 
  -1   9   5      688.05     1037.25    136.04 o 
   0   9   5    14197.99    15113.24    285.98 o 
   1   9   5     1249.90     1519.76    213.10 o 
   2   9   5     8755.54     9677.47    259.55 o 
   3   9   5      670.85      699.77    144.07 o 
   4   9   5      785.43      620.09    199.23 o 
  -4  10   5      158.29      248.80    115.19 o 
  -3  10   5     9682.21    10049.22    302.33 o 
  -2  10   5       11.16      -21.65     66.78 o 
  -1  10   5    10741.15    11036.98    224.20 o 
   0  10   5      133.06      233.39     61.16 o 
   1  10   5     7587.77     8218.16    194.84 o 
   2  10   5      648.64      812.73    132.65 o 
   3  10   5     1960.42     2034.04    300.69 o 
   4  10   5      176.72      158.69    337.41 o 
  -4  11   5      495.07      731.03    145.30 o 
  -3  11   5      297.67      187.67    115.50 o 
  -2  11   5     2895.81     3223.54    150.87 o 
  -1  11   5       20.97        6.32     58.98 o 
   0  11   5     2492.25     2672.37    132.17 o 
   1  11   5       55.47       37.98     69.95 o 
   2  11   5      890.03      779.79    135.13 o 
   3  11   5       27.22      345.00    227.49 o 
  -4  12   5       30.78      188.27    181.72 o 
  -3  12   5      414.48      558.21    220.11 o 
  -2  12   5      602.18      499.03     93.65 o 
  -1  12   5        5.98       81.42     78.72 o 
   0  12   5       13.58      -38.45     77.01 o 
   1  12   5      379.81      281.78    104.40 o 
   2  12   5       29.59       61.92    147.29 o 
   3  12   5       13.79       74.43    218.38 o 
  -4  13   5     1130.78     1373.19    237.82 o 
  -3  13   5        1.85      -33.83    139.98 o 
  -2  13   5     3887.58     4122.69    205.77 o 
  -1  13   5      179.07      230.19     85.17 o 
   0  13   5     2808.01     2965.06    158.50 o 
   1  13   5      356.22      590.29    169.22 o 
   2  13   5      847.60      731.94    200.33 o 
   3  13   5      312.06      324.05    294.25 o 
  -4  14   5        1.41      110.68    206.53 o 
  -3  14   5     3540.11     3078.18    273.86 o 
  -2  14   5        4.17       41.13    129.60 o 
  -1  14   5    11474.55    11593.82    349.02 o 
   0  14   5      774.77     1081.39    248.93 o 
   1  14   5     4056.18     4422.25    313.05 o 
   2  14   5      222.93      611.79    295.97 o 
   3  14   5     1204.09     1795.60    314.45 o 
  -3  15   5        8.62      205.23    164.44 o 
  -2  15   5     7113.19     6964.19    335.95 o 
  -1  15   5        3.74      151.32    143.89 o 
   0  15   5     6268.47     6494.73    359.67 o 
   1  15   5      307.69      233.69    213.09 o 
   2  15   5     1490.75     1711.84    270.41 o 
   3  15   5      541.72      587.23    282.83 o 
  -3  16   5     2286.07     2682.51    275.56 o 
  -2  16   5       15.87       37.18    136.48 o 
  -1  16   5     4154.38     4923.17    249.46 o 
   0  16   5       13.23      153.19    119.17 o 
   1  16   5     2752.52     2785.40    378.84 o 
   2  16   5      136.66      111.07    213.14 o 
  -2  17   5      664.58      355.26    172.40 o 
  -1  17   5       25.57     -187.93    125.29 o 
   0  17   5      359.38      175.83    169.31 o 
   1  17   5        5.16      126.88    184.90 o 
   2  17   5      205.68      139.69    202.32 o 
  -2  18   5       59.65     -122.69    151.63 o 
  -1  18   5       89.56       61.07    164.23 o 
   0  18   5       79.88      193.58    141.63 o 
   1  18   5       34.69     -140.65    231.76 o 
  -1  19   5       23.19      -70.76    140.51 o 
   0  19   5      990.18      955.46    223.18 o 
   1  19   5      138.11      285.62    337.08 o 
  -5   0   6     3157.67     3459.48    377.28 o 
  -4   0   6      982.01     1242.30    217.61 o 
  -3   0   6    17181.81    16483.93    489.43 o 
  -2   0   6     4921.29     5031.57    189.93 o 
  -1   0   6    11988.01    11406.08    531.46 o 
   0   0   6    10919.28    12827.49    398.76 o 
   1   0   6    13601.93    13515.92    364.35 o 
   2   0   6     4973.68     5375.96    240.59 o 
   3   0   6     4657.14     5167.02    366.86 o 
   4   0   6      379.17      396.40    280.87 o 
  -5   1   6      232.69      194.17    126.28 o 
  -4   1   6     6608.54     6803.01    403.13 o 
  -3   1   6     1170.34     1498.44    142.45 o 
  -2   1   6    18642.69    18540.17    279.10 o 
  -1   1   6     4623.50     5095.12    156.48 o 
   0   1   6    11950.96    12045.58    465.79 o 
   1   1   6     2572.12     2858.58    120.59 o 
   2   1   6     4778.41     5124.45    165.50 o 
   3   1   6      743.74      654.04    186.10 o 
   4   1   6      427.97      492.04    205.39 o 
  -5   2   6      972.77      732.41    168.59 o 
  -4   2   6      469.14      541.41    107.06 o 
  -3   2   6     1837.15     2062.13     97.05 o 
  -2   2   6      117.19      236.27     53.94 o 
  -1   2   6     7298.65     7384.36    163.21 o 
   0   2   6     5696.21     5737.43    237.84 o 
   1   2   6     1806.79     1539.65     85.23 o 
   2   2   6      767.35      643.40     96.46 o 
   3   2   6     1696.86     2067.98    203.10 o 
   4   2   6       46.86     -129.30    243.41 o 
  -4   3   6       12.22      -11.52     86.88 o 
  -3   3   6      309.48      333.47     92.27 o 
  -2   3   6       23.09       62.83     47.31 o 
  -1   3   6       77.87      135.40     46.82 o 
   0   3   6        5.23       -4.09     46.71 o 
   1   3   6        0.66       13.21     67.71 o 
   2   3   6       89.39       92.80     83.76 o 
   3   3   6        2.05      -72.10    141.65 o 
   4   3   6        1.50      327.48    285.55 o 
  -5   4   6      956.78     1288.25    342.17 o 
  -4   4   6      261.06      261.71    138.85 o 
  -3   4   6     3163.16     3327.06    287.80 o 
  -2   4   6     2052.97     2359.86    104.72 o 
  -1   4   6     4621.14     4354.01    124.48 o 
   0   4   6     1677.87     1756.14    206.30 o 
   1   4   6     3444.50     3380.82    136.74 o 
   2   4   6      629.84      744.73    155.62 o 
   3   4   6      302.87      595.14    235.74 o 
   4   4   6      332.46      857.30    320.26 o 
  -5   5   6      213.47      530.40    299.66 o 
  -4   5   6     5596.05     5683.29    302.01 o 
  -3   5   6     1739.40     2015.06    148.11 o 
  -2   5   6    13411.29    13148.33    254.66 o 
  -1   5   6     3477.39     3724.51    166.30 o 
   0   5   6    12944.07    12800.94    246.93 o 
   1   5   6     3376.86     3354.33    265.69 o 
   2   5   6     3027.87     3646.92    204.76 o 
   3   5   6      876.58     1089.90    193.69 o 
   4   5   6      563.95      807.49    330.68 o 
  -5   6   6     3488.73     4501.56    475.58 o 
  -4   6   6      528.09      700.24    164.81 o 
  -3   6   6     5968.63     6202.83    230.91 o 
  -2   6   6     5860.54     5898.29    157.54 o 
  -1   6   6    21537.80    20862.93    353.50 o 
   0   6   6     7503.69     8904.47    201.13 o 
   1   6   6    10982.11    11649.38    350.63 o 
   2   6   6     1643.68     1936.04    176.21 o 
   3   6   6     1803.62     2334.04    241.68 o 
   4   6   6      719.20      816.44    339.79 o 
  -5   7   6       44.74      398.21    289.24 o 
  -4   7   6     5908.58     5841.24    317.62 o 
  -3   7   6      881.28      739.17    302.82 o 
  -2   7   6    10652.63    10785.42    262.50 o 
  -1   7   6     1605.93     1738.15    140.94 o 
   0   7   6     8684.22     8928.79    430.70 o 
   1   7   6     1389.62     1495.62    220.53 o 
   2   7   6     2361.39     2404.15    197.73 o 
   3   7   6     1014.83     1110.82    179.87 o 
   4   7   6      409.10      852.54    324.77 o 
  -4   8   6       43.06       47.94    143.87 o 
  -3   8   6     1459.67     1511.90    281.32 o 
  -2   8   6     2167.25     2162.13    215.26 o 
  -1   8   6     2359.25     2401.48    112.71 o 
   0   8   6      543.81      796.31    155.53 o 
   1   8   6     3256.51     3122.03    184.27 o 
   2   8   6      345.36      381.95    159.48 o 
   3   8   6      248.67      108.22    176.32 o 
   4   8   6      140.16      280.21    324.20 o 
  -4   9   6       15.65        7.34    235.66 o 
  -3   9   6      244.39      271.71    141.67 o 
  -2   9   6      101.18      132.24     77.11 o 
  -1   9   6      252.06      176.67     75.29 o 
   0   9   6       51.01       73.66     75.98 o 
   1   9   6      122.01      116.56     84.64 o 
   2   9   6       39.46      150.10    228.08 o 
   3   9   6       10.97      124.68    198.82 o 
  -4  10   6      190.18      205.93    174.31 o 
  -3  10   6     3157.33     3389.44    307.91 o 
  -2  10   6     2412.92     2520.31    148.59 o 
  -1  10   6     1531.59     1571.29    123.60 o 
   0  10   6      370.01      298.02     86.36 o 
   1  10   6     2371.56     2556.15    154.05 o 
   2  10   6      858.43      947.60    232.58 o 
   3  10   6      414.98      151.66    196.12 o 
  -4  11   6     3576.25     3737.57    312.82 o 
  -3  11   6     1037.06      824.53    165.96 o 
  -2  11   6     5597.06     5678.17    199.91 o 
  -1  11   6     2834.86     3012.64    189.83 o 
   0  11   6     5485.55     5810.88    200.25 o 
   1  11   6     1673.00     1691.29    151.33 o 
   2  11   6     2462.30     2614.43    565.15 o 
   3  11   6      664.76      541.53    211.83 o 
  -4  12   6      414.63      379.37    190.92 o 
  -3  12   6     5922.44     5586.08    321.18 o 
  -2  12   6     1387.22     1822.67    177.89 o 
  -1  12   6     6893.62     7504.90    231.34 o 
   0  12   6     2480.89     2274.17    359.68 o 
   1  12   6     4332.22     4943.93    556.61 o 
   2  12   6     1534.74     1624.66    234.78 o 
   3  12   6     1212.44     1324.68    353.98 o 
  -4  13   6     2020.55     2322.86    464.96 o 
  -3  13   6      272.81      174.16    168.62 o 
  -2  13   6     4193.79     4065.99    297.89 o 
  -1  13   6      741.06      723.64    109.30 o 
   0  13   6     4386.17     4721.50    192.44 o 
   1  13   6     1116.77     1292.35    363.29 o 
   2  13   6     1312.68     1209.17    229.46 o 
   3  13   6      190.08      721.63    283.72 o 
  -3  14   6      848.47     1058.48    208.44 o 
  -2  14   6        0.84     -102.19    123.08 o 
  -1  14   6      763.35      840.33    123.12 o 
   0  14   6      289.97      294.01    191.63 o 
   1  14   6      669.71      375.67    196.32 o 
   2  14   6      240.09      202.16    198.47 o 
  -3  15   6       50.56      230.86    230.69 o 
  -2  15   6       32.19     -202.63    135.09 o 
  -1  15   6      262.51       92.49     99.21 o 
   0  15   6        2.63       -2.34    116.91 o 
   1  15   6      108.66      205.13    184.43 o 
   2  15   6       11.28     -117.78    203.14 o 
  -3  16   6      668.83      351.55    196.81 o 
  -2  16   6      158.68       97.19    157.91 o 
  -1  16   6     1613.70     1692.90    189.39 o 
   0  16   6      802.98      861.08    161.42 o 
   1  16   6      325.32      440.67    300.77 o 
   2  16   6      137.20      415.93    250.07 o 
  -2  17   6     1998.17     1706.35    414.99 o 
  -1  17   6      952.67      840.72    172.69 o 
   0  17   6     2043.23     2096.82    208.66 o 
   1  17   6      730.63      887.50    250.23 o 
  -1  18   6     1711.39     2088.50    221.95 o 
   0  18   6      497.68      475.60    158.31 o 
   1  18   6     1495.02     1897.91    407.64 o 
  -4   1   7     1941.19     2072.03    293.59 o 
  -3   1   7     1089.02     1171.14    102.56 o 
  -2   1   7     2022.38     2419.91    143.49 o 
  -1   1   7     3299.11     3411.91    139.84 o 
   0   1   7     1658.28     1652.44    112.17 o 
   1   1   7     1761.23     1465.62    134.49 o 
   2   1   7      549.83      572.36    148.56 o 
  -4   2   7     1426.75     1355.45    257.73 o 
  -3   2   7     7160.56     7110.56    209.44 o 
  -2   2   7     9155.03     9319.38    245.28 o 
  -1   2   7     6861.03     7151.88    203.68 o 
   0   2   7     4704.32     4961.19    289.76 o 
   1   2   7     3585.02     3690.68    178.86 o 
   2   2   7     3711.82     3212.80    218.43 o 
  -4   3   7     5870.49     6041.96    443.99 o 
  -3   3   7     3727.47     4096.99    161.05 o 
  -2   3   7     9699.11     9853.15    295.40 o 
  -1   3   7     9174.90     9717.23    692.16 o 
   0   3   7     7062.28     7633.99    467.40 o 
   1   3   7     7761.85     7962.29    394.44 o 
   2   3   7     1438.60     1021.82    253.30 o 
  -4   4   7     1929.63     2221.45    323.87 o 
  -3   4   7     4706.78     4587.24    153.15 o 
  -2   4   7     4159.49     4292.77    241.46 o 
  -1   4   7     8418.63     8842.91    233.28 o 
   0   4   7     7044.83     7107.21    210.53 o 
   1   4   7     2389.97     2529.18    161.14 o 
   2   4   7     2940.86     3157.93    331.29 o 
  -4   5   7     1547.27     1762.55    213.85 o 
  -3   5   7      887.46      998.03    107.32 o 
  -2   5   7     2413.32     2257.75    112.97 o 
  -1   5   7      926.49      964.51    161.39 o 
   0   5   7     1279.21     1371.46    115.32 o 
   1   5   7     1282.79     1185.11    125.87 o 
   2   5   7      339.23      550.37    140.99 o 
  -4   6   7      140.94      319.71    153.74 o 
  -3   6   7      135.64       91.40     80.45 o 
  -2   6   7      178.73      155.31     65.99 o 
  -1   6   7      244.11      206.15     97.07 o 
   0   6   7      495.24      458.61     77.70 o 
   1   6   7      162.59       90.42     83.16 o 
   2   6   7        7.58       15.50    128.28 o 
   3   6   7       16.50       60.94    153.44 o 
  -4   7   7      614.46      412.38    507.54 o 
  -3   7   7     1724.03     1819.66    158.72 o 
  -2   7   7     2856.30     2925.26    150.81 o 
  -1   7   7     1881.88     2004.45    177.27 o 
   0   7   7     1789.28     1985.94    123.01 o 
   1   7   7     2149.57     2112.89    217.15 o 
   2   7   7      147.18      226.31    133.18 o 
   3   7   7      477.55      663.64    177.78 o 
  -4   8   7     1609.06     1653.57    398.00 o 
  -3   8   7     3988.89     4804.45    275.33 o 
  -2   8   7     2851.85     3105.02    156.29 o 
  -1   8   7     3957.00     4136.66    181.99 o 
   0   8   7     6339.35     6594.06    258.35 o 
   1   8   7     1230.72     1336.15    129.61 o 
   2   8   7     3231.42     3224.16    219.37 o 
   3   8   7      399.69      630.76    211.05 o 
  -4   9   7     3243.66     3202.16    284.64 o 
  -3   9   7     3767.72     3798.35    667.76 o 
  -2   9   7     8663.15     8954.50    313.80 o 
  -1   9   7     4469.76     4686.33    243.81 o 
   0   9   7     3559.07     3825.14    152.22 o 
   1   9   7     3868.79     3867.37    178.79 o 
   2   9   7      875.40     1131.56    248.94 o 
   3   9   7     1495.92     1403.44    244.10 o 
  -4  10   7      602.80      539.76    192.33 o 
  -3  10   7     3393.59     4005.20    283.16 o 
  -2  10   7     2181.19     2185.32    243.97 o 
  -1  10   7     3114.37     3303.13    259.44 o 
   0  10   7     3197.26     3422.51    149.62 o 
   1  10   7     1229.53     1173.74    128.56 o 
   2  10   7     1787.56     1547.42    230.15 o 
   3  10   7      235.30      303.20    199.70 o 
  -4  11   7      652.25      514.85    223.31 o 
  -3  11   7       40.64      166.61    149.79 o 
  -2  11   7     1451.07     1533.67    143.39 o 
  -1  11   7      411.69      430.47    112.57 o 
   0  11   7      611.80      561.97    106.10 o 
   1  11   7      568.85      672.88    142.40 o 
   2  11   7      106.07      249.07    244.07 o 
   3  11   7      210.53      438.68    213.37 o 
  -3  12   7       57.49       87.04    154.79 o 
  -2  12   7      319.01      252.93    104.60 o 
  -1  12   7      139.98      126.03     94.65 o 
   0  12   7       27.58      105.42     90.09 o 
   1  12   7       23.64      249.68    218.76 o 
   2  12   7       89.02      324.97    201.30 o 
   3  12   7        4.18       79.92    224.58 o 
  -3  13   7      855.07      766.13    204.16 o 
  -2  13   7     1069.42     1090.59    162.38 o 
  -1  13   7     1780.04     1732.98    185.50 o 
   0  13   7      832.39     1102.49    195.78 o 
   1  13   7      875.82      651.75    199.01 o 
   2  13   7      145.95      278.84    208.35 o 
  -3  14   7     1074.25      973.68    332.44 o 
  -2  14   7     1393.31     1540.23    368.84 o 
  -1  14   7     2692.70     2839.68    184.30 o 
   0  14   7     2828.10     2538.23    373.78 o 
   1  14   7      550.69      761.78    212.27 o 
   2  14   7      960.29      492.54    232.50 o 
  -3  15   7      995.22      923.97    220.96 o 
  -2  15   7     1801.66     1791.52    234.34 o 
  -1  15   7     2335.43     2564.94    182.54 o 
   0  15   7     2331.65     2406.73    210.92 o 
   1  15   7     1670.36     1756.30    315.99 o 
   2  15   7      351.17      404.52    239.83 o 
  -2  16   7      832.32      746.99    202.46 o 
  -1  16   7     1316.51     1294.48    188.63 o 
   0  16   7      696.18      856.16    183.85 o 
   1  16   7      451.46      224.89    216.46 o 
  -1  17   7      147.17       31.66    146.09 o 
   0  17   7      304.15      324.12    158.39 o 
   1  17   7       56.24      212.35    231.35 o 
  -4   0   8     3968.46     3578.37    379.91 o 
  -3   0   8     2957.17     3330.13    237.70 o 
  -2   0   8    11699.54    12783.72    922.37 o 
  -1   0   8     1856.97     2196.55    266.22 o 
   0   0   8     8348.27     7748.96    333.88 o 
   1   0   8      291.23      540.71    271.76 o 
   2   0   8     3304.61     3419.52    346.60 o 
  -4   1   8      923.11     1013.61    263.56 o 
  -3   1   8     7222.54     7025.59    278.74 o 
  -2   1   8     1896.56     2128.21    188.22 o 
  -1   1   8     8514.07     8874.63    244.55 o 
   0   1   8      396.75      503.94     87.18 o 
   1   1   8     6766.83     6567.10    214.39 o 
   2   1   8      128.72      229.83    129.89 o 
  -4   2   8     1392.30     1721.66    297.28 o 
  -3   2   8      321.36      348.35     87.21 o 
  -2   2   8     1080.67     1324.30    159.14 o 
  -1   2   8     1478.35     1302.74    113.18 o 
   0   2   8     2586.70     2349.26    139.61 o 
   1   2   8        5.53      239.86     94.21 o 
   2   2   8      611.18      736.01    178.99 o 
  -4   3   8        4.08      -56.86    169.93 o 
  -3   3   8       12.86       48.19     71.94 o 
  -2   3   8        0.13        3.12     66.26 o 
  -1   3   8       45.28       42.79     74.77 o 
   0   3   8       52.01       73.54     75.18 o 
   1   3   8       31.39       10.76     87.72 o 
   2   3   8        6.89       95.15    170.71 o 
  -4   4   8     1028.32     1127.75    264.46 o 
  -3   4   8      523.78      538.33     91.76 o 
  -2   4   8     3366.33     3663.15    235.58 o 
  -1   4   8      155.62      244.04     82.59 o 
   0   4   8     2868.15     2867.51    187.64 o 
   1   4   8      161.16      225.25     96.49 o 
   2   4   8      803.43     1139.38    213.31 o 
  -4   5   8      915.54     1921.38    339.79 o 
  -3   5   8     4912.73     5514.07    233.52 o 
  -2   5   8      628.51      661.63    100.89 o 
  -1   5   8    10769.48    11123.53    485.69 o 
   0   5   8      938.14     1016.77    135.75 o 
   1   5   8     5067.19     4948.40    389.89 o 
   2   5   8      196.02      457.13    182.16 o 
   3   5   8      627.38      402.80    348.57 o 
  -4   6   8     3640.65     2923.66    380.57 o 
  -3   6   8     2165.95     2372.37    234.77 o 
  -2   6   8     6458.48     6634.76    271.03 o 
  -1   6   8     1363.21     1527.10    127.87 o 
   0   6   8     8046.93     8352.78    321.26 o 
   1   6   8      244.01      612.57    124.16 o 
   2   6   8     2359.87     2518.40    479.85 o 
   3   6   8       19.39      861.40    389.76 o 
  -4   7   8     1106.01     1310.81    308.52 o 
  -3   7   8     3599.97     3429.89    210.20 o 
  -2   7   8      304.85      486.93    162.54 o 
  -1   7   8     9632.74    10165.74    275.41 o 
   0   7   8     1206.12     1294.14    130.20 o 
   1   7   8     3665.84     3908.95    537.21 o 
   2   7   8      356.03      342.73    323.50 o 
   3   7   8      490.27      808.38    241.51 o 
  -4   8   8      276.39       94.85    248.95 o 
  -3   8   8     1285.27     1568.94    201.71 o 
  -2   8   8     1104.86      988.63    137.67 o 
  -1   8   8      181.70      273.68     95.91 o 
   0   8   8      654.27      504.26    107.02 o 
   1   8   8      137.65      138.72    109.58 o 
   2   8   8      452.00      547.56    250.43 o 
   3   8   8        1.41       79.51    284.97 o 
  -4   9   8        7.77      -20.43    219.82 o 
  -3   9   8      107.47      392.38    222.69 o 
  -2   9   8        4.10      -26.11    102.15 o 
  -1   9   8        3.57       23.56     93.39 o 
   0   9   8       79.65      141.25     94.90 o 
   1   9   8        6.31       39.28    107.72 o 
   2   9   8       16.72     -116.47    182.86 o 
   3   9   8       22.59     -200.54    292.93 o 
  -4  10   8      600.78      173.46    242.55 o 
  -3  10   8      413.02      804.70    260.19 o 
  -2  10   8     3159.07     3351.07    207.79 o 
  -1  10   8        5.98       71.01    101.08 o 
   0  10   8     1343.70     1040.02    130.93 o 
   1  10   8       80.62       84.73    162.79 o 
   2  10   8      648.60      -98.05    260.69 o 
  -3  11   8     3161.88     3130.03    403.21 o 
  -2  11   8      762.02     1185.90    159.43 o 
  -1  11   8     5183.62     5467.63    459.48 o 
   0  11   8      113.83      149.76    118.27 o 
   1  11   8     2204.89     1991.50    256.27 o 
   2  11   8       79.12       77.29    274.39 o 
  -3  12   8     1010.16     1725.02    334.94 o 
  -2  12   8     4252.81     5198.45    315.13 o 
  -1  12   8      653.67      718.89    146.57 o 
   0  12   8     3667.40     3798.41    376.95 o 
   1  12   8      159.76      -84.35    237.14 o 
   2  12   8     1343.86      702.55    332.07 o 
  -3  13   8     1790.75     1612.93    349.88 o 
  -2  13   8     1014.19     1018.06    171.63 o 
  -1  13   8     2043.83     2240.35    256.14 o 
   0  13   8      211.33      275.32    158.11 o 
   1  13   8     1682.97     1391.80    341.26 o 
   2  13   8       55.38      381.30    290.06 o 
  -2  14   8      339.78      179.30    139.16 o 
  -1  14   8      281.02      461.37    147.20 o 
   0  14   8      301.26      403.94    288.62 o 
   1  14   8       77.87      257.65    262.82 o 
  -2  15   8       16.42       25.44    213.50 o 
  -1  15   8       80.99       87.95    121.38 o 
   0  15   8        3.63       30.21    142.84 o 
   1  15   8       15.98      206.45    311.07 o 
  -1  16   8       86.78       -8.91    149.00 o 
   0  16   8     1131.76      833.73    182.27 o 
  -4   1   9       54.43      140.48    215.56 o 
  -3   1   9     1775.47     1930.27    256.54 o 
  -2   1   9       38.43      103.99     84.74 o 
  -1   1   9     2564.49     2479.19    151.61 o 
   0   1   9        0.31       34.52     78.20 o 
   1   1   9      750.58      533.28    109.31 o 
   2   1   9        9.23       42.00    164.26 o 
  -4   2   9     2851.52     2966.00    388.36 o 
  -3   2   9      580.57      685.33    120.68 o 
  -2   2   9     6123.70     6509.63    220.82 o 
  -1   2   9       24.73      287.67    119.84 o 
   0   2   9     4831.13     4373.16    177.36 o 
   1   2   9        1.14       77.78     94.69 o 
   2   2   9     1769.04     1637.66    231.83 o 
  -4   3   9       99.07      271.68    229.59 o 
  -3   3   9     6255.54     7033.26    234.48 o 
  -2   3   9      238.03      518.69     97.97 o 
  -1   3   9     8455.66     8793.32    264.82 o 
   0   3   9        8.33      278.16     94.46 o 
   1   3   9     3571.17     3089.43    212.66 o 
   2   3   9       59.69      370.70    190.92 o 
   3   3   9      891.57      676.86    382.37 o 
  -4   4   9     2874.22     2695.39    382.54 o 
  -3   4   9      207.70      317.19    100.53 o 
  -2   4   9     4606.01     4933.59    191.49 o 
  -1   4   9      188.50      281.66     95.46 o 
   0   4   9     4618.03     4217.52    178.81 o 
   1   4   9       11.79      126.51    102.25 o 
   2   4   9     1328.14     1237.69    228.57 o 
   3   4   9       26.35      274.80    358.49 o 
  -4   5   9       41.49      -87.80    219.08 o 
  -3   5   9     1367.84     1325.12    160.30 o 
  -2   5   9      168.86       45.10     86.02 o 
  -1   5   9     1634.97     1539.16    148.04 o 
   0   5   9        0.28       69.18     91.97 o 
   1   5   9      707.68      693.78    122.63 o 
   2   5   9        0.24      281.09    183.69 o 
   3   5   9      183.40      772.87    399.52 o 
  -4   6   9      158.33      129.40    219.00 o 
  -3   6   9      186.50      283.35    116.08 o 
  -2   6   9       10.01      107.80     93.36 o 
  -1   6   9       34.43       -8.18     83.34 o 
   0   6   9       59.73       50.05     92.55 o 
   1   6   9       32.70       77.74     96.04 o 
   2   6   9        0.82      -49.84    186.79 o 
   3   6   9        4.76      -38.89    353.57 o 
  -4   7   9        6.67       45.95    236.97 o 
  -3   7   9     1505.51     1596.21    174.39 o 
  -2   7   9       13.07      266.50    117.13 o 
  -1   7   9     1187.40      976.06    120.42 o 
   0   7   9        0.88      128.89     95.56 o 
   1   7   9     1245.73      770.73    126.65 o 
   2   7   9      100.84       52.73    188.27 o 
  -4   8   9     3053.84     2876.57    422.50 o 
  -3   8   9       30.13      164.38    125.11 o 
  -2   8   9     5307.54     5656.39    254.91 o 
  -1   8   9      285.99      437.21    126.94 o 
   0   8   9     2697.20     2789.69    244.95 o 
   1   8   9       28.55      187.75    126.35 o 
   2   8   9     1062.75     1184.66    256.33 o 
  -3   9   9     4146.76     4533.67    327.56 o 
  -2   9   9       74.23      340.81    134.97 o 
  -1   9   9     4259.31     4421.56    284.42 o 
   0   9   9        5.61       16.79    104.78 o 
   1   9   9     2621.73     1895.86    258.41 o 
   2   9   9       70.74      260.76    212.54 o 
  -3  10   9      288.29      564.03    187.87 o 
  -2  10   9     3157.43     3313.50    338.63 o 
  -1  10   9      215.27      248.88    133.64 o 
   0  10   9     1814.65     1828.60    214.46 o 
   1  10   9        4.60      207.79    186.65 o 
   2  10   9      745.56      452.77    294.98 o 
  -3  11   9      512.14     1013.53    301.30 o 
  -2  11   9      122.12      127.72    128.15 o 
  -1  11   9      693.88      764.83    155.33 o 
   0  11   9       61.51       19.70    123.80 o 
   1  11   9      330.68      199.96    192.03 o 
   2  11   9        8.81      -72.70    274.06 o 
  -3  12   9       18.51     -114.14    224.75 o 
  -2  12   9      208.33      291.20    165.45 o 
  -1  12   9       90.49       57.34    154.67 o 
   0  12   9        8.28     -138.99    127.96 o 
   1  12   9        1.78       39.63    233.36 o 
  -2  13   9        6.62      211.43    139.57 o 
  -1  13   9      949.80      693.95    202.49 o 
   0  13   9       47.09      202.81    157.42 o 
   1  13   9      598.65      122.51    270.04 o 
  -2  14   9     1507.76     1292.26    193.57 o 
  -1  14   9        7.68        4.04    147.39 o 
   0  14   9     1992.09     1832.39    254.40 o 
  -1  15   9     1798.96     1790.66    211.56 o 
  -4   0  10     3174.38     3118.04    295.97 o 
  -3   0  10      293.16      709.04    316.15 o 
  -2   0  10     7832.30     7518.73    352.36 o 
  -1   0  10      550.98      721.94    344.01 o 
   0   0  10     3241.74     2298.52    219.10 o 
   1   0  10      633.93      391.83    158.65 o 
   2   0  10     1200.96     1042.09    367.03 o 
  -4   1  10        3.62      208.26    140.01 o 
  -3   1  10     3398.44     3824.35    205.60 o 
  -2   1  10      417.96      437.75    109.22 o 
  -1   1  10     3474.94     2971.67    173.61 o 
   0   1  10      296.15      423.15    135.08 o 
   1   1  10     1300.97      861.03    125.81 o 
   2   1  10      418.70      539.20    168.12 o 
  -4   2  10     1115.64      746.53    291.87 o 
  -3   2  10      180.10      238.26    106.85 o 
  -2   2  10     1323.52     1146.61    132.47 o 
  -1   2  10       21.30      -41.98     86.06 o 
   0   2  10     1089.55      715.66    111.81 o 
   1   2  10      150.31      153.63    103.92 o 
   2   2  10      265.75      397.98    166.51 o 
  -4   3  10       27.00     -129.89    222.45 o 
  -3   3  10        0.19      -72.41     95.92 o 
  -2   3  10        0.66        0.06     92.96 o 
  -1   3  10       33.32       58.61     93.93 o 
   0   3  10       98.76       88.94     93.84 o 
   1   3  10        7.84       52.73    103.35 o 
   2   3  10       23.18      154.12    159.79 o 
  -4   4  10      618.55      743.00    276.36 o 
  -3   4  10       81.21      125.79    104.38 o 
  -2   4  10     1388.50     1303.22    138.06 o 
  -1   4  10      329.06      213.97    100.27 o 
   0   4  10     1081.71      917.67    125.12 o 
   1   4  10      167.68       47.65    105.63 o 
   2   4  10      237.41      127.27    168.16 o 
  -3   5  10     2780.52     2898.51    220.76 o 
  -2   5  10      212.51      315.53    109.65 o 
  -1   5  10     2769.62     2426.86    168.07 o 
   0   5  10      820.20      713.15    222.82 o 
   1   5  10     1645.81     1260.80    146.82 o 
   2   5  10      196.70      144.09    192.34 o 
  -3   6  10      227.48      409.88    138.69 o 
  -2   6  10     4137.52     4299.18    331.06 o 
  -1   6  10      910.25     1024.28    203.71 o 
   0   6  10     4552.82     3966.53    294.06 o 
   1   6  10      258.53      282.12    119.57 o 
   2   6  10      828.48      712.49    234.13 o 
  -3   7  10     2364.89     2205.90    204.10 o 
  -2   7  10       40.16      292.13    121.56 o 
  -1   7  10     1777.06     1652.36    157.87 o 
   0   7  10      550.31      481.96    118.67 o 
   1   7  10     1167.11      791.95    142.13 o 
   2   7  10      150.80     -117.79    199.53 o 
  -3   8  10        0.72      -17.87    125.53 o 
  -2   8  10     1128.29     1239.84    184.80 o 
  -1   8  10      187.38      196.12    130.81 o 
   0   8  10      890.28      757.02    134.54 o 
   1   8  10        2.16     -153.85    156.72 o 
   2   8  10      192.56      184.08    230.05 o 
  -3   9  10       22.00       65.74    218.88 o 
  -2   9  10       93.98       -5.62    127.13 o 
  -1   9  10       56.47     -117.31    115.26 o 
   0   9  10       13.45      -41.25    108.39 o 
   1   9  10        0.84       42.38    157.70 o 
  -2  10  10     1025.17      649.72    164.24 o 
  -1  10  10      392.03      306.10    143.47 o 
   0  10  10      471.64      400.43    154.96 o 
   1  10  10      165.87       86.25    169.92 o 
  -2  11  10      162.83      270.06    156.49 o 
  -1  11  10     2285.93     2394.48    220.32 o 
   0  11  10      412.37      322.19    166.66 o 
   1  11  10      574.66      237.73    177.38 o 
  -2  12  10     2481.51     2710.37    390.86 o 
  -1  12  10      161.89      202.22    150.51 o 
   0  12  10     1539.39     1385.03    208.03 o 
  -1  13  10     1368.10     1414.93    216.91 o 
   0  13  10       81.84      -47.02    150.92 o 
  -3   1  11      549.20      694.84    141.15 o 
  -2   1  11      183.84      104.50    117.63 o 
  -1   1  11      426.59      409.88    120.10 o 
   0   1  11      355.75      168.45    102.17 o 
   1   1  11      164.64       94.05    116.58 o 
   2   1  11       69.95      224.24    239.19 o 
  -3   2  11      600.67      634.52    137.70 o 
  -2   2  11     2038.26     1957.02    166.32 o 
  -1   2  11      884.49      605.25    153.02 o 
   0   2  11      903.69      702.66    122.17 o 
   1   2  11      405.48      348.70    123.28 o 
   2   2  11      170.81      317.05    169.97 o 
  -3   3  11     1940.89     2164.13    246.23 o 
  -2   3  11      735.32     1077.22    177.63 o 
  -1   3  11     1752.30     1648.09    157.18 o 
   0   3  11      942.06      940.45    215.34 o 
   1   3  11      648.42      234.65    122.64 o 
  -3   4  11      715.33      704.68    170.81 o 
  -2   4  11     1537.02     1285.19    188.55 o 
  -1   4  11      447.56      425.11    117.15 o 
   0   4  11      949.06      757.68    129.41 o 
   1   4  11      491.52      230.01    134.38 o 
  -3   5  11      368.02      475.63    178.34 o 
  -2   5  11       92.47       83.61    110.78 o 
  -1   5  11      537.19      256.60    125.79 o 
   0   5  11      140.86      280.08    133.46 o 
   1   5  11      132.29      160.41    119.52 o 
  -3   6  11       58.67      216.62    152.04 o 
  -2   6  11       21.26      242.38    140.20 o 
  -1   6  11       17.06       36.66    111.13 o 
   0   6  11        1.27      -13.66    105.81 o 
   1   6  11        0.98      212.73    124.24 o 
  -2   7  11      488.96      538.86    154.69 o 
  -1   7  11      330.76      254.40    128.30 o 
   0   7  11       65.18      289.37    143.96 o 
   1   7  11       86.63     -109.60    161.42 o 
  -2   8  11     1193.32     1169.98    190.37 o 
  -1   8  11      775.64      801.09    169.50 o 
   0   8  11      549.02      547.87    138.55 o 
   1   8  11      353.34      226.97    185.33 o 
  -2   9  11      662.66      599.09    176.53 o 
  -1   9  11     1396.74     1240.71    201.53 o 
   0   9  11      233.47      234.08    179.66 o 
  -1  10  11      364.09      573.38    168.09 o 
   0  10  11      520.82      339.06    166.17 o 
  -2   0  12      664.83      486.39    195.63 o 
  -1   0  12     2009.30     1647.29    234.34 o 
   0   0  12      313.60      340.73    170.02 o 
   1   0  12      527.12      343.34    178.85 o 
  -2   1  12     1355.34      810.86    148.74 o 
  -1   1  12      603.28      290.76    120.72 o 
   0   1  12      644.25      449.34    127.64 o 
   1   1  12      106.82       68.85    116.61 o 
  -2   2  12      118.64      126.15    126.30 o 
  -1   2  12      378.46      392.93    124.54 o 
   0   2  12      106.02       23.48    115.22 o 
  -2   3  12        1.48      -50.01    117.52 o 
  -1   3  12        0.23       29.92    118.11 o 
   0   3  12       15.66      -14.37    115.05 o 
  -2   4  12      106.68       21.59    124.54 o 
  -1   4  12      343.32      410.79    135.09 o 
   0   4  12       32.11       46.02    121.86 o 
  -2   5  12      999.67      776.54    155.09 o 
  -1   5  12      349.15      202.97    124.16 o 
   0   5  12      944.20      595.40    142.18 o 
  -1   6  12      938.53      833.69    149.28 o 
   0   6  12      103.72       80.53    128.73 o 
  -1   7  12      386.11      289.89    140.89 o 
                                                 
